# Supplementary material for: Transcriptional repression by a secondary DNA binding surface of DNA topoisomerase I safeguards against hypertranscription
Source: Nat Commun. 2023 Oct 13;14:6464. doi: 10.1038/s41467-023-42078-9 (PMC10576097; doi:10.1038/s41467-023-42078-9)
Supplement: Supplementary file 3 — Supplementary Data 1 [file 41467_2023_42078_MOESM3_ESM.xlsx]

## Sheet: WT vs vector
ID	Description	setSize	enrichmentScore	NES	pvalue	p.adjust	qvalues	rank	leading_edge	core_enrichment	inputGeneSet	msigdbr_category	msigdbr_subcategory
HALLMARK_HYPOXIA	HALLMARK_HYPOXIA	190	-0.506322	-1.57705	1e-10	1.25e-09	6.31579e-10	4784	tags=49%, list=23%, signal=38%	DPYSL4/GPI/GPC4/XPNPEP1/GPC3/STC2/TPI1/PRDX5/IRS2/HDLBP/VLDLR/KDM3A/STC1/CXCR4/CCNG2/GPC1/PRKCA/GYS1/MXI1/KLF7/ENO1/GRHPR/MIF/SLC6A6/SDC3/AKAP12/SDC2/PGF/TIPARP/VHL/RRAGD/NR3C1/ANKZF1/B3GALT6/NEDD4L/GALK1/SLC37A4/CITED2/CDKN1B/ATF3/NDST2/TES/BTG1/VEGFA/PFKFB3/ALDOA/HK2/IDS/GBE1/NOCT/TPBG/RORA/HOXB9/PGM1/KLF6/MYH9/ERRFI1/BHLHE40/P4HA2/ZNF292/EGFR/GAPDH/LDHA/HK1/PDK3/SLC25A1/WSB1/TPD52/FAM162A/PNRC…	A293TpLVX_WTvsvector_SpikeIn	H	NA
HALLMARK_E2F_TARGETS	HALLMARK_E2F_TARGETS	195	-0.508061	-1.58483	1e-10	1.25e-09	6.31579e-10	9190	tags=90%, list=45%, signal=50%	RFC2/STMN1/UNG/CDKN3/SNRPB/ING3/PHF5A/NOP56/ZW10/SPC24/PRIM2/ASF1A/RAD51C/LBR/PPM1D/MSH2/MXD3/EZH2/TIPIN/TFRC/PMS2/HMGB3/CKS1B/RANBP1/BRMS1L/ASF1B/RPA3/RNASEH2A/DSCC1/SHMT1/TP53/POP7/TCF19/NBN/RPA2/CDC25B/NAA38/CHEK2/AK2/MCM6/TMPO/BIRC5/SRSF1/SLBP/UBR7/SMC6/EIF2S1/NOLC1/EXOSC8/NUP107/HUS1/MELK/DUT/SSRP1/RRM2/CDC20/GINS4/PTTG1/HMGA1/XRCC6/TRA2B/DNMT1/SRSF2/UBE2T/AURKB/KIF2C/PA2G4/SUV39H1/LYAR/POLA…	A293TpLVX_WTvsvector_SpikeIn	H	NA
HALLMARK_G2M_CHECKPOINT	HALLMARK_G2M_CHECKPOINT	189	-0.528606	-1.64639	1e-10	1.25e-09	6.31579e-10	6657	tags=81%, list=33%, signal=55%	CCNF/MCM6/TMPO/BIRC5/HSPA8/CDC45/G3BP1/SRSF1/HMGN2/NOLC1/RBM14/NEK2/HUS1/CUL4A/SLC12A2/NUP98/CDC20/PTTG1/HMGA1/TRA2B/EFNA5/DMD/FBXO5/SRSF2/AURKB/KIF2C/SUV39H1/HIRA/E2F2/E2F3/KPNB1/SMARCC1/POLA2/CBX1/MYBL2/NASP/BARD1/EWSR1/UBE2S/MCM3/ESPL1/KIF4A/MCM2/E2F1/CDC25A/CUL3/ARID4A/MNAT1/CDKN2C/SNRPD1/NDC80/LMNB1/CTCF/SS18/TTK/PDS5B/KIF15/DKC1/AMD1/DR1/CCNB2/KIF22/MYC/GSPT1/RBL1/MAD2L1/ODF2/RASAL2/UBE2C/S…	A293TpLVX_WTvsvector_SpikeIn	H	NA
HALLMARK_MITOTIC_SPINDLE	HALLMARK_MITOTIC_SPINDLE	198	-0.601044	-1.87636	1e-10	1.25e-09	6.31579e-10	5810	tags=81%, list=28%, signal=59%	ABI1/BCAR1/TUBD1/MARK4/NET1/CDC42/FBXO5/CAPZB/KIF2C/GSN/EPB41/WASF1/RHOF/ARAP3/CTTN/PLEKHG2/KATNB1/DLG1/PREX1/TBCD/ESPL1/KIF4A/APC/CNTRL/CLIP1/TLK1/CEP57/MID1IP1/ATG4B/NDC80/LMNB1/SHROOM2/NCK1/YWHAE/TTK/KIF15/PPP4R2/NEDD9/CDC42EP2/RABGAP1/CCNB2/KIF22/PCGF5/KIF3B/SHROOM1/EPB41L2/FLNB/TUBGCP2/RASAL2/TUBGCP5/BCR/PALLD/DLGAP5/RACGAP1/ARHGAP5/DYNC1H1/CEP131/TSC1/ITSN1/PCM1/GEMIN4/TPX2/BRCA2/PLK1/EZR/A…	A293TpLVX_WTvsvector_SpikeIn	H	NA
HALLMARK_MYC_TARGETS_V1	HALLMARK_MYC_TARGETS_V1	194	-0.492309	-1.53533	3.52459e-10	3.52459e-09	1.78084e-09	8257	tags=82%, list=40%, signal=50%	APEX1/SF3A1/PWP1/CCT2/U2AF1/POLE3/ILF2/CCT7/RANBP1/EIF4A1/SNRPD2/PSMC6/MRPL23/CANX/RPS2/PSMA4/YWHAQ/RPLP0/DDX18/EEF1B2/NCBP1/HDDC2/TUFM/DDX21/MCM6/TCP1/PPIA/MRPL9/HDGF/PSMD1/CDC45/G3BP1/SRPK1/PSMB2/SRSF1/EIF2S1/PRDX3/NOLC1/PRPS2/EXOSC7/RPL34/ABCE1/ACP1/PSMD7/DUT/CSTF2/EIF4E/PRPF31/CDC20/XRCC6/LSM2/ETF1/EIF3D/HDAC2/PHB2/UBE2E1/TRA2B/RSL1D1/NDUFAB1/PABPC4/TXNL4A/TYMS/SRSF2/TRIM28/PA2G4/SNRPG/EIF3B/…	A293TpLVX_WTvsvector_SpikeIn	H	NA
HALLMARK_UV_RESPONSE_DN	HALLMARK_UV_RESPONSE_DN	138	-0.513039	-1.57916	4.53057e-09	3.77548e-08	1.90761e-08	5986	tags=65%, list=29%, signal=46%	BCKDHB/CAV1/BMPR1A/ABCC1/ARHGEF9/ZMIZ1/RBPMS/SPOP/NEK7/FZD2/ATP2B1/PIAS3/COL3A1/NFIB/GCNT1/PPARG/DLG1/IRS1/PIK3R3/ICA1/VLDLR/RUNX1/CELF2/ATP2C1/MGMT/SYNJ2/SRI/WDR37/FYN/PRKCA/DDAH1/KIT/MAP2K5/RXRA/PTPRM/APBB2/MYC/PEX14/SLC7A1/FHL2/PRDM2/SCAF8/COL1A1/SIPA1L1/SDC2/SYNE1/DYRK1A/MET/NR3C1/NR1D2/LTBP1/NRP1/TJP1/CITED2/VAV2/CDKN1B/ATP2B4/MAP1B/CDON/RASA2/SMAD7/MAPK14/TFPI/PIK3CD/PTEN/DLC1/PDLIM5/YTHDC1…	A293TpLVX_WTvsvector_SpikeIn	H	NA
HALLMARK_GLYCOLYSIS	HALLMARK_GLYCOLYSIS	197	-0.464052	-1.44854	6.13478e-08	4.38198e-07	2.21406e-07	7738	tags=66%, list=38%, signal=41%	GUSB/HSPA5/HAX1/GCLC/LHPP/UGP2/GLRX/CHST6/AK3/BPNT1/ME1/GALK2/MDH1/FUT8/TXN/MED24/ADORA2B/QSOX1/PPIA/ALDH9A1/IDH1/SOD1/B4GALT1/PGLS/PKP2/TALDO1/CAPN5/IL13RA1/MERTK/TPST1/KDELR3/KIF20A/PYGB/FKBP4/DLD/PGM2/PMM2/ECD/SOX9/NASP/DPYSL4/NDUFV3/SDHC/GPC4/COG2/GPC3/STC2/B4GALT4/TPI1/SDC1/IRS2/HDLBP/VLDLR/GALE/SLC35A3/GMPPB/STC1/CXCR4/ME2/PRPS1/GPC1/PAXIP1/GYS1/MXI1/ABCB6/RPE/ENO1/B4GALT2/MIF/PKM/HOMER1/PL…	A293TpLVX_WTvsvector_SpikeIn	H	NA
HALLMARK_ANDROGEN_RESPONSE	HALLMARK_ANDROGEN_RESPONSE	94	-0.527792	-1.59136	2.35112e-07	1.46945e-06	7.4246e-07	6562	tags=70%, list=32%, signal=48%	FADS1/TNFAIP8/HERC3/GPD1L/B4GALT1/RAB4A/XRCC6/ZMIZ1/NGLY1/MERTK/SLC26A2/PA2G4/CDC14B/UAP1/SPCS3/GSR/TSC22D1/HOMER2/ELL2/SRP19/ACTN1/PGM3/XRCC5/IQGAP2/CAMKK2/NCOA4/UBE2J1/PIAS1/STK39/VAPA/DNAJB9/GNAI3/ANKH/AKAP12/ELOVL5/SEC24D/SAT1/PMEPA1/SMS/SLC38A2/ITGAV/UBE2I/MAF/ACSL3/APPBP2/CCND1/RPS6KA3/PDLIM5/AKT1/CDK6/LMAN1/LIFR/ALDH1A3/MAP7/HMGCR/TPD52/ZBTB10/ADAMTS1/IDI1/SCD/SRF/ARID5B/ELK4/HMGCS1/INSIG1…	A293TpLVX_WTvsvector_SpikeIn	H	NA
HALLMARK_MTORC1_SIGNALING	HALLMARK_MTORC1_SIGNALING	196	-0.448811	-1.40071	9.15535e-07	5.08631e-06	2.56992e-06	9130	tags=77%, list=45%, signal=43%	PSMB5/COPS5/UNG/SERPINH1/PSME3/ABCF2/SRD5A1/PSAT1/CTSC/DHCR24/G6PD/EEF1E1/PSMA3/TOMM40/HMBS/SORD/PSPH/NFYC/TFRC/NFIL3/NUFIP1/RIT1/PSMG1/HSPA5/GCLC/PPA1/PSMC2/PSMC6/CANX/GLRX/TXNRD1/PSMA4/ME1/MAP2K3/CCNF/FADS1/PPIA/NMT1/PRDX1/POLR3G/UFM1/RDH11/IDH1/ACACA/FDXR/SKAP2/GTF2H1/HSPA9/RRM2/TCEA1/ACLY/ETF1/ASNS/PSMD12/TM7SF2/CYB5B/SHMT2/STIP1/LTA4H/ELOVL6/ACTR3/EIF2S2/TBK1/GPI/CACYBP/ATP2A2/TPI1/HPRT1/GMP…	A293TpLVX_WTvsvector_SpikeIn	H	NA
HALLMARK_ADIPOGENESIS	HALLMARK_ADIPOGENESIS	186	-0.424361	-1.32133	5.64065e-05	0.000282033	0.000142501	7958	tags=77%, list=39%, signal=47%	NDUFS3/ECHS1/POR/HIBCH/FAH/COX6A1/SLC27A1/COX8A/GPX4/RTN3/COQ3/BCL6/RMDN3/RETSAT/CAT/PHYH/CHCHD10/REEP6/NDUFB7/ESYT1/CMBL/IFNGR1/HSPB8/PEMT/GHITM/MDH2/SCARB1/LPL/ATP1B3/COX7B/GRPEL1/ARAF/RIOK3/BCKDHA/SORBS1/EPHX2/ETFB/NDUFA5/NKIRAS1/ME1/GPHN/AIFM1/DRAM2/ACO2/AK2/CD151/UCK1/NMT1/IDH3G/REEP5/ACADM/UQCRQ/DHRS7/MTCH2/PREB/IDH1/SOD1/PRDX3/ACOX1/CMPK1/SCP2/CS/TALDO1/VEGFB/ACLY/ESRRA/UQCR11/TANK/NDUFAB1…	A293TpLVX_WTvsvector_SpikeIn	H	NA
HALLMARK_PROTEIN_SECRETION	HALLMARK_PROTEIN_SECRETION	95	-0.471392	-1.42211	7.50165e-05	0.000340984	0.000172287	6908	tags=68%, list=34%, signal=46%	TOM1L1/VPS4B/SNAP23/SNX2/TMX1/GOSR2/SOD1/RAB9A/STX7/RAB2A/GNAS/ARFIP1/ATP7A/ATP6V1H/TMED10/LAMP2/BET1/COG2/GBF1/RAB14/ARFGEF2/ARF1/MAPK1/ICA1/CLTC/VAMP3/TSG101/M6PR/STAM/AP3B1/NAPG/SCAMP1/ARCN1/SEC31A/SCRN1/COPB1/AP3S1/AP1G1/OCRL/RAB5A/DNM1L/IGF2R/SEC24D/ARFGAP3/ARFGEF1/USO1/AP2B1/COPB2/ADAM10/ANP32E/SEC22B/YIPF6/RPS6KA3/CLCN3/GLA/LMAN1/GOLGA4/EGFR/MON2/KIF1B/TPD52/PAM/DST/STX16/BNIP3	A293TpLVX_WTvsvector_SpikeIn	H	NA
HALLMARK_UNFOLDED_PROTEIN_RESPONSE	HALLMARK_UNFOLDED_PROTEIN_RESPONSE	107	-0.455261	-1.38325	0.000148507	0.000618778	0.000312646	8215	tags=74%, list=40%, signal=44%	WIPI1/CXXC1/SHC1/NFYB/CKS1B/HSPA5/EIF4A1/SDAD1/PARN/CEBPG/NOP14/WFS1/TATDN2/PDIA5/ALDH18A1/TSPYL2/EDC4/HYOU1/PREB/GOSR2/EIF2S1/NOLC1/LSM4/DNAJC3/HERPUD1/EIF4E/PDIA6/HSPA9/ASNS/RPS14/KDELR3/EXOSC2/XPOT/IMP3/ZBTB17/EEF2/YWHAZ/NPM1/SPCS3/STC2/MTHFD2/SEC11A/EIF4G1/HSP90B1/EIF2AK3/FKBP14/DKC1/SLC30A5/PAIP1/EXOSC9/TTC37/SEC31A/EIF4A3/BAG3/NABP1/DNAJB9/GEMIN4/EXOC2/NFYA/XBP1/SERP1/CNOT2/EXOSC10/EDEM1/AT…	A293TpLVX_WTvsvector_SpikeIn	H	NA
HALLMARK_OXIDATIVE_PHOSPHORYLATION	HALLMARK_OXIDATIVE_PHOSPHORYLATION	184	-0.414843	-1.29091	0.000448857	0.00172637	0.000872272	10431	tags=85%, list=51%, signal=42%	SUCLG1/COX10/NDUFB2/BAX/NDUFS4/TIMM50/ATP6V1D/FH/GOT2/OAT/NDUFB1/MGST3/TIMM17A/ISCU/NDUFS3/ATP6V1G1/ECHS1/POR/MRPS15/TOMM22/COX6A1/COX8A/NDUFA6/GPX4/MTRR/CPT1A/TIMM13/FDX1/COX6B1/SLC25A12/ATP6V1F/RETSAT/IDH3B/PDP1/PHYH/NQO2/SUPV3L1/NDUFB7/NDUFS7/BDH2/NDUFB3/NDUFA3/COX17/SLC25A5/UQCRH/MRPL35/COX11/TCIRG1/TIMM9/ACAA1/SLC25A4/LRPPRC/MDH2/PDHA1/SDHD/GLUD1/ATP6V1C1/CYCS/COX7B/NDUFA9/MRPS22/GRPEL1/BCKD…	A293TpLVX_WTvsvector_SpikeIn	H	NA
HALLMARK_PI3K_AKT_MTOR_SIGNALING	HALLMARK_PI3K_AKT_MTOR_SIGNALING	102	-0.443916	-1.34529	0.00102166	0.00347732	0.00175696	7230	tags=61%, list=35%, signal=39%	ATF1/CAB39/VAV3/PFN1/ARPC3/NOD1/ARHGDIA/MAPKAP1/MAP2K3/PITX2/TIAM1/THEM4/ACACA/PPP2R1B/GRB2/EIF4E/RPS6KA1/ACTR3/MAPK8/RAF1/MAPK9/TBK1/MKNK2/ARF1/PIK3R3/RPTOR/MAPK1/RIPK1/E2F1/CDK2/TNFRSF1A/RAC1/TSC2/HSP90B1/CLTC/PLCB1/NCK1/PLA2G12A/CXCR4/PRKAG1/ACTR2/PRKCB/PAK4/MAP3K7/PTPN11/UBE2D3/UBE2N/SMAD2/GSK3B/CDKN1B/ITPR2/PIKFYVE/RPS6KA3/PTEN/CDK1/STAT2/AKT1/PRKAA2/EGFR/PLCG1/SLC2A1/PDK1	A293TpLVX_WTvsvector_SpikeIn	H	NA
HALLMARK_WNT_BETA_CATENIN_SIGNALING	HALLMARK_WNT_BETA_CATENIN_SIGNALING	41	-0.52341	-1.47675	0.0010432	0.00347732	0.00175696	5639	tags=61%, list=28%, signal=44%	CTNNB1/NKD1/HDAC2/SKP2/NOTCH1/PPARD/NCSTN/FZD1/MYC/DVL2/GNAI1/NUMB/CUL1/JAG1/ADAM17/HDAC5/FZD8/PTCH1/HEY1/CCND2/MAML1/NCOR2/JAG2/CSNK1E/RBPJ	A293TpLVX_WTvsvector_SpikeIn	H	NA
HALLMARK_TGF_BETA_SIGNALING	HALLMARK_TGF_BETA_SIGNALING	54	-0.495431	-1.43334	0.00161394	0.00504356	0.00254833	7599	tags=72%, list=37%, signal=45%	RAB31/SLC20A1/SMAD1/HDAC1/TGIF1/SMURF1/FKBP1A/BMPR1A/TGFBR1/CTNNB1/FNTA/ACVR1/CDK9/BCAR3/CDH1/LTBP2/RHOA/APC/FURIN/WWTR1/MAP3K7/BMP2/UBE2D3/PPM1A/HIPK2/TJP1/PMEPA1/SMURF2/XIAP/SMAD7/SPTBN1/BMPR2/SKIL/TRIM33/NCOR2/ARID4B/SMAD6/SMAD3/SKI	A293TpLVX_WTvsvector_SpikeIn	H	NA
HALLMARK_APICAL_JUNCTION	HALLMARK_APICAL_JUNCTION	190	-0.395247	-1.23108	0.00209041	0.00614827	0.00310649	6674	tags=46%, list=33%, signal=31%	ADAM23/IKBKG/ITGA9/STX4/MAPK13/SLC30A3/LDLRAP1/SYK/SORBS3/NFASC/B4GALT1/MMP2/MPZL1/SKAP2/MAP4K2/NF2/CDH1/RHOF/MDK/HADH/CTNNA1/GAMT/CD276/DLG1/IRS1/CERCAM/PIK3R3/TRO/ACTN1/THBS3/CLDN15/CDH4/LIMA1/SHROOM2/MSN/EVL/EPB41L2/GTF2F1/YWHAH/GNAI1/ARHGEF6/TUBG1/WNK4/TIAL1/TSC1/ADAM9/SDC3/JAM3/SYMPK/MYH10/AMH/ACTG1/ACTN4/PIK3CB/SPEG/PPP2R2C/TJP1/AKT2/PTK2/EXOC4/SRC/FBN1/VAV2/DHX16/VCL/CRAT/WASL/MVD/MAPK14/R…	A293TpLVX_WTvsvector_SpikeIn	H	NA
HALLMARK_HEDGEHOG_SIGNALING	HALLMARK_HEDGEHOG_SIGNALING	36	-0.533777	-1.49374	0.00227767	0.00632687	0.00319674	4078	tags=47%, list=20%, signal=38%	VLDLR/NRCAM/SLIT1/UNC5C/AMOT/TLE1/NRP1/PTCH1/HEY1/RASA1/VEGFA/TLE3/NF1/CDK6/MYH9/OPHN1/CELSR1	A293TpLVX_WTvsvector_SpikeIn	H	NA
HALLMARK_EPITHELIAL_MESENCHYMAL_TRANSITION	HALLMARK_EPITHELIAL_MESENCHYMAL_TRANSITION	194	-0.395234	-1.23259	0.00397839	0.00994597	0.00502533	3134	tags=28%, list=15%, signal=24%	PVR/SLC6A8/FERMT2/COPA/CADM1/CDH2/GADD45A/PLOD1/COL1A1/DPYSL3/WNT5A/ITGB5/SAT1/COL7A1/MYLK/FBN1/PMEPA1/NID2/GAS1/FZD8/ITGAV/FLNA/VEGFA/WIPF1/TNC/TPM4/FBN2/LAMA1/FSTL1/ITGB1/PFN2/VCAN/FBLN1/BASP1/CALU/CALD1/SLIT3/RHOB/SFRP1/LAMC1/TGFBR3/COL5A1/JUN/NOTCH2/DST/LAMA3/LOXL2/COL4A1/SLIT2/ENO2/COL6A2/LRP1/COL4A2/PLOD2/LOX	A293TpLVX_WTvsvector_SpikeIn	H	NA
HALLMARK_FATTY_ACID_METABOLISM	HALLMARK_FATTY_ACID_METABOLISM	148	-0.405261	-1.25219	0.00390403	0.00994597	0.00502533	9243	tags=66%, list=45%, signal=37%	UGDH/UROS/CPT1A/MLYCD/AADAT/CBR1/GCDH/RETSAT/DHCR24/IDH3B/HSD17B11/CRYZ/PTS/AUH/REEP6/PSME1/NSDHL/RAP1GDS1/HSD17B7/APEX1/ALAD/ACAA1/MDH2/PDHA1/SDHD/ERP29/ACOT2/ECI2/EHHADH/SUCLA2/ACAT2/HSPH1/NBN/ME1/PRDX6/MDH1/ACO2/ADSL/IDH3G/HADHB/ALDH9A1/ACADM/RDH11/IDH1/ACOX1/UBE2L6/BCKDHB/HCCS/PCBD1/DLD/HADH/SDHC/ETFDH/ACAA2/ECH1/GPD2/BLVRA/HMGCL/METAP1/ACADS/HSD17B4/GSTZ1/ACSL1/CPT2/HSP90AA1/HSDL2/ALDH3A2/YW…	A293TpLVX_WTvsvector_SpikeIn	H	NA
HALLMARK_ESTROGEN_RESPONSE_EARLY	HALLMARK_ESTROGEN_RESPONSE_EARLY	189	-0.389498	-1.21313	0.00747334	0.0170018	0.00859041	8329	tags=59%, list=41%, signal=35%	PEX11A/GJA1/DEPTOR/INPP5F/PPIF/TJP3/NXT1/HSPB8/CANT1/FKBP5/SLC39A6/SCARB1/ZNF185/RET/RAB31/ENDOD1/SIAH2/MYBBP1A/ABHD2/CHPT1/TGIF2/NADSYN1/WFS1/RASGRP1/FAM102A/CA12/SH3BP5/MED24/MYBL1/ABAT/ELOVL2/KLF4/UNC119/TIAM1/B4GALT1/PDLIM3/SNX24/TOB1/SLC26A2/NBL1/DHRS3/MAST4/PRSS23/FKBP4/SLC19A2/WWC1/TPD52L1/STC2/SLC16A1/AMFR/GFRA1/UGCG/SYNGR1/TTC39A/GAB2/ELF1/ASB13/RPS6KA2/SLC1A1/KAZN/RAPGEFL1/ESRP2/DHCR7/M…	A293TpLVX_WTvsvector_SpikeIn	H	NA
HALLMARK_CHOLESTEROL_HOMEOSTASIS	HALLMARK_CHOLESTEROL_HOMEOSTASIS	72	-0.444432	-1.31369	0.00748081	0.0170018	0.00859041	10119	tags=89%, list=50%, signal=45%	CLU/PMVK/SEMA3B/EBP/CXCL16/CD9/FBXO6/MVK/ETHE1/STX5/PLSCR1/CPEB2/GSTM2/NSDHL/HSD17B7/TNFRSF12A/CHKA/NFIL3/GUSB/LPL/ACSS2/GLDC/PCYT2/ACAT2/ANXA5/S100A11/CTNNB1/TM7SF2/ALCAM/FABP5/PPARG/ATXN2/ECH1/DHCR7/GPX8/GNAI1/JAG1/ACTG1/TP53INP1/TMEM97/CYP51A1/FASN/ATF3/FDPS/MVD/LSS/ANTXR2/CBS/FDFT1/FADS2/SC5D/SREBF2/ERRFI1/HMGCR/LDLR/SQLE/PDK3/PNRC1/ALDOC/IDI1/SCD/STARD4/HMGCS1/ABCA2	A293TpLVX_WTvsvector_SpikeIn	H	NA
HALLMARK_HEME_METABOLISM	HALLMARK_HEME_METABOLISM	181	-0.386165	-1.20056	0.00904225	0.0196571	0.00993199	8154	tags=65%, list=40%, signal=39%	DMTN/EPOR/HMBS/BPGM/ALAD/OSBP2/DAAM1/TFRC/OPTN/BCAM/GCLC/RANBP10/ENDOD1/SLC25A38/TMEM9B/RIOK3/DCAF11/ARL2BP/USP15/HEBP1/MPP1/PPP2R5B/SDCBP/MAP2K3/HDGF/PGLS/GYPC/GCLM/SYNJ1/ISCA1/TCEA1/FBXO7/ASNS/SNCA/GLRX5/NEK7/UCP2/KLF3/SIDT2/SELENBP1/EPB41/NARF/E2F2/TSPAN5/CTSB/BACH1/CDR2/SPTB/MOCOS/LAMP2/PICALM/KDM7A/LPIN2/GMPS/ADIPOR1/NNT/ELL2/FOXJ2/FBXO9/BLVRA/MBOAT2/ACSL6/CROCCP2/SLC25A37/NCOA4/RNF19A/BMP2K…	A293TpLVX_WTvsvector_SpikeIn	H	NA
HALLMARK_DNA_REPAIR	HALLMARK_DNA_REPAIR	147	-0.396119	-1.22317	0.0100884	0.0210176	0.0106194	11053	tags=85%, list=54%, signal=39%	TAF13/TAF12/GTF2A2/NME1/NELFCD/ADRM1/PNP/AK1/DAD1/SUPT4H1/POLR2J/NELFE/UPF3B/POLR2G/ERCC8/POLR2I/CLP1/POLR2C/RBX1/DGUOK/POLD4/BRF2/VPS37B/TMED2/TARBP2/GPX4/RFC2/SAC3D1/RAD52/GUK1/TAF9/ERCC1/GTF2H5/SEC61A1/POLR2A/COX17/ZNF707/POLR2E/POLR2K/NUDT9/NT5C3A/DDB1/RAE1/CANT1/BCAM/POLA1/RRM2B/SF3A3/RPA3/DDB2/ARL6IP1/TP53/AK3/RPA2/DCTN4/SDCBP/MPC2/GTF2H3/POLR1C/MPG/DUT/GTF2H1/POLR2H/SSRP1/EDF1/PRIM1/POLR3C…	A293TpLVX_WTvsvector_SpikeIn	H	NA
HALLMARK_ANGIOGENESIS	HALLMARK_ANGIOGENESIS	34	-0.494606	-1.37736	0.0126418	0.0252836	0.0127749	3788	tags=41%, list=19%, signal=34%	STC1/FGFR1/JAG1/TNFRSF21/NRP1/PTK2/VAV2/ITGAV/VEGFA/CCND2/FSTL1/APP/VCAN/JAG2	A293TpLVX_WTvsvector_SpikeIn	H	NA
HALLMARK_PEROXISOME	HALLMARK_PEROXISOME	102	-0.408122	-1.23682	0.0172726	0.0332166	0.0167831	8763	tags=67%, list=43%, signal=38%	RETSAT/DHCR24/CAT/CDK7/HSD17B11/ERCC1/PEX11A/MSH2/ACAA1/SLC25A4/SLC23A2/SLC25A17/ABCD3/IDE/ECI2/EHHADH/SIAH1/EPHX2/VPS4B/ABCC5/ABCC8/FADS1/PRDX1/ALDH9A1/RDH11/NUDT19/IDH1/SOD1/ACOX1/SCP2/GSTK1/SLC35B2/SEMA3C/DHRS3/PEX5/SMARCC1/GNPAT/PEX2/CTPS1/PRDX5/ECH1/HMGCL/ABCD1/HSD17B4/LONP2/ACSL1/TSPO/CNBP/YWHAH/PEX14/DLG4/CADM1/PEX13/ISOC1/ELOVL5/PEX6/ERCC3/CLN8/BCL10/CRAT/PABPC1/FDPS/TOP2A/CTBP1/ACSL4/IDI…	A293TpLVX_WTvsvector_SpikeIn	H	NA
Table description | Results of Gene Set Enrichment Analysis (GSEA) performed on RNA-seq comparing cells overexpressing TOP1(WT) and vector control (see 'Methods' for details).

## Sheet: R546Q vs vector
ID	Description	setSize	enrichmentScore	NES	pvalue	p.adjust	qvalues	rank	leading_edge	core_enrichment	inputGeneSet	msigdbr_category	msigdbr_subcategory
HALLMARK_MITOTIC_SPINDLE	HALLMARK_MITOTIC_SPINDLE	198	-0.539499	-1.65736	1e-10	5e-09	3.78947e-09	8302	tags=85%, list=41%, signal=51%	NCK2/ARHGDIA/RACGAP1/EPB41/ARHGAP10/KIF2C/ABI1/CEP192/KIFAP3/TTK/NET1/KIF22/ARAP3/TUBD1/FBXO5/CEP57/SYNPO/CAPZB/TPX2/CKAP5/CTTN/MAP1S/CEP72/MARK4/EZR/BCAR1/MID1IP1/KIF4A/CCNB2/FGD6/YWHAE/ACTN4/PREX1/BCR/TOP2A/NEK2/GEMIN4/PIF1/RFC1/LMNB1/ARHGAP27/MYH10/CLIP1/KIF3B/PXN/PLK1/APC/PRC1/SORBS2/PPP4R2/TUBGCP2/ARFIP2/ARHGAP5/MYH9/CENPF/PCM1/CLIP2/ABR/CLASP1/NDC80/PLEKHG2/ARHGAP4/DLGAP5/PAFAH1B1/TSC1/MYO1…	A293TpLVX_R546Qvsvector_SpikeIn	H	NA
HALLMARK_UV_RESPONSE_DN	HALLMARK_UV_RESPONSE_DN	139	-0.501027	-1.51337	5.3428e-07	1.3357e-05	1.01232e-05	5525	tags=57%, list=27%, signal=42%	DAB2/PTPN21/SLC7A1/PPARG/CAV1/PEX14/BMPR1A/MMP16/ATP2B1/SYNJ2/DDAH1/WDR37/ZMIZ1/ICA1/MAP1B/MET/PRKCA/BHLHE40/GCNT1/RBPMS/IRS1/BCKDHB/SCAF8/MYC/PRKAR2B/ADD3/APBB2/PIK3R3/NR3C1/FHL2/CELF2/DLC1/NRP1/PIAS3/VAV2/ARHGEF9/SIPA1L1/CITED2/CDON/PTPRM/RXRA/NFIB/PRDM2/MGMT/SDC2/MAP2K5/MAPK14/DLG1/NR1D2/RUNX1/YTHDC1/TFPI/ATRN/LDLR/IGF1R/TJP1/PTEN/AGGF1/VLDLR/CDKN1B/SMAD7/INSIG1/ATRX/PIK3CD/LAMC1/TGFBR3/RASA2/…	A293TpLVX_R546Qvsvector_SpikeIn	H	NA
HALLMARK_HYPOXIA	HALLMARK_HYPOXIA	190	-0.45347	-1.39051	7.85798e-06	0.000130966	9.92588e-05	4785	tags=43%, list=23%, signal=33%	MYH9/ENO1/KDELR3/HK2/XPNPEP1/SLC2A3/PRKCA/BHLHE40/PGAM2/NEDD4L/RRAGD/GPC1/KLF6/NR3C1/B3GALT6/ALDOA/PFKFB3/SLC6A6/SDC3/PGF/CITED2/PRDX5/VHL/HK1/ATF3/SDC2/ETS1/TIPARP/NDRG1/IDS/FAM162A/SLC37A4/P4HA2/PNRC1/LDHA/PFKP/WSB1/SLC25A1/VEGFA/ZNF292/VLDLR/BTG1/GAPDH/CDKN1B/TES/MIF/NOCT/PGM1/GRHPR/BNIP3L/TPBG/JUN/TPD52/ALDOC/PDK3/KLF7/ANKZF1/PGK1/NDST2/ERRFI1/EGFR/ENO2/GBE1/FOXO3/COL5A1/PDK1/SLC2A1/RBPJ/RORA…	A293TpLVX_R546Qvsvector_SpikeIn	H	NA
HALLMARK_E2F_TARGETS	HALLMARK_E2F_TARGETS	195	-0.431224	-1.32444	0.00029848	0.003731	0.0028277	9987	tags=77%, list=49%, signal=40%	MCM3/PRIM2/EZH2/EIF2S1/AK2/XRCC6/MCM2/PMS2/NOLC1/MTHFD2/CHEK2/RANBP1/PRKDC/DNMT1/SHMT1/MYBL2/ESPL1/AURKB/PA2G4/ING3/MCM6/POP7/POLD2/BRMS1L/SSRP1/RACGAP1/KIF2C/TRA2B/CDC25A/KIF22/RRM2/EXOSC8/RFC3/PCNA/POLA2/RPA3/NAA38/TIPIN/UBR7/NBN/XPO1/UBE2T/CDCA8/KPNA2/PAICS/KIF4A/TRIP13/CCNB2/RAD51C/GSPT1/DSCC1/PRPS1/HMGB3/MCM4/MELK/GINS4/TOP2A/CDKN2C/DUT/CTCF/BARD1/PPP1R8/RFC1/LMNB1/HMMR/SPC24/PLK1/SUV39H1/SR…	A293TpLVX_R546Qvsvector_SpikeIn	H	NA
HALLMARK_ANDROGEN_RESPONSE	HALLMARK_ANDROGEN_RESPONSE	94	-0.448041	-1.32678	0.002542	0.02542	0.0192657	7072	tags=59%, list=35%, signal=38%	SLC38A2/HOMER2/CDC14B/XRCC5/HERC3/GPD1L/MERTK/ELL2/AKAP12/ELOVL5/VAPA/PTPN21/CAMKK2/PIAS1/DBI/ZMIZ1/NGLY1/PMEPA1/GNAI3/TNFAIP8/SMS/DNAJB9/ANKH/ACSL3/UBE2J1/STK39/HMGCR/NDRG1/RPS6KA3/UBE2I/SAT1/APPBP2/SEC24D/LMAN1/CDK6/PGM3/SCD/AKT1/MAF/IDI1/SRP19/INSIG1/ADAMTS1/LIFR/ITGAV/CCND1/ALDH1A3/TPD52/MAP7/HMGCS1/ZBTB10/PDLIM5/ARID5B/SRF/ELK4	A293TpLVX_R546Qvsvector_SpikeIn	H	NA
HALLMARK_NOTCH_SIGNALING	HALLMARK_NOTCH_SIGNALING	32	-0.546506	-1.49225	0.00317603	0.0264669	0.0200592	5849	tags=56%, list=29%, signal=40%	CUL1/FBXW11/FZD7/KAT2A/FZD5/ST3GAL6/PRKCA/JAG1/NOTCH3/PPARD/WNT5A/DTX2/FZD1/MAML2/TCF7L2/CCND1/NOTCH2/HES1	A293TpLVX_R546Qvsvector_SpikeIn	H	NA
HALLMARK_GLYCOLYSIS	HALLMARK_GLYCOLYSIS	196	-0.398776	-1.22474	0.0054656	0.03904	0.0295882	5832	tags=45%, list=29%, signal=32%	GPC3/COG2/MXI1/B3GAT1/COPB2/HMMR/SOX9/PLOD1/DPYSL4/ECD/GPC4/PMM2/GFPT1/HOMER1/NASP/GNE/ENO1/KDELR3/LHPP/IL13RA1/HK2/PGAM1/MET/ME2/B4GALT2/GMPPB/PGAM2/GALK2/GALE/B4GALT4/RRAGD/RPE/GPC1/AKR1A1/TPST1/B3GALT6/ALDH7A1/ALDOA/SDC3/KIF2A/SLC25A10/PAXIP1/CITED2/PYGL/ABCB6/SDC2/AGL/DSC2/MPI/FAM162A/SLC37A4/AURKA/P4HA2/PPP2CB/CDK1/LDHA/SLC35A3/PFKP/GLCE/HS2ST1/VEGFA/NDUFV3/ARPP19/ZNF292/VLDLR/NANP/MIF/RBCK1…	A293TpLVX_R546Qvsvector_SpikeIn	H	NA
HALLMARK_TGF_BETA_SIGNALING	HALLMARK_TGF_BETA_SIGNALING	54	-0.479016	-1.36673	0.00651967	0.040748	0.0308827	5757	tags=50%, list=28%, signal=36%	BMP2/SMAD1/APC/BMPR1A/TGIF1/WWTR1/MAP3K7/PMEPA1/SPTBN1/PPM1A/ACVR1/UBE2D3/BCAR3/SMURF2/BMPR2/XIAP/LTBP2/HIPK2/TJP1/SKIL/SMAD7/NCOR2/ARID4B/TRIM33/SMAD3/SMAD6/SKI	A293TpLVX_R546Qvsvector_SpikeIn	H	NA
HALLMARK_CHOLESTEROL_HOMEOSTASIS	HALLMARK_CHOLESTEROL_HOMEOSTASIS	72	-0.458898	-1.33505	0.0080201	0.0445561	0.0337689	7708	tags=61%, list=38%, signal=38%	FBXO6/ALCAM/FASN/HSD17B7/ECH1/CYP51A1/GUSB/S100A11/DHCR7/TNFRSF12A/NFIL3/PPARG/TM7SF2/PLSCR1/FDFT1/FDPS/GPX8/TMEM97/LSS/SC5D/JAG1/ACTG1/GNAI1/SREBF2/MVD/SQLE/TP53INP1/ATF3/HMGCR/CBS/PNRC1/LDLR/FADS2/ATXN2/SCD/IDI1/STARD4/FABP5/ALDOC/PDK3/ANTXR2/HMGCS1/ERRFI1/ABCA2	A293TpLVX_R546Qvsvector_SpikeIn	H	NA
Table description | Results of Gene Set Enrichment Analysis (GSEA) performed on RNA-seq comparing cells overexpressing TOP1(R546Q) and vector control (see 'Methods' for details).

## Sheet: 4K-A vs vector
ID	Description	setSize	enrichmentScore	NES	pvalue	p.adjust	qvalues	rank	leading_edge	core_enrichment	inputGeneSet	msigdbr_category	msigdbr_subcategory
HALLMARK_MITOTIC_SPINDLE	HALLMARK_MITOTIC_SPINDLE	198	-0.599235	-1.58349	1e-10	5e-09	3.36842e-09	4443	tags=63%, list=22%, signal=50%	PLEKHG2/CLIP1/CYTH2/ARHGAP10/CAPZB/TUBGCP5/NCK1/CDC42/PCNT/BRCA2/DLGAP5/RAB3GAP1/PCM1/RASA2/ECT2/CENPF/PCGF5/SMC3/RASAL2/ITSN1/KIF15/ANLN/LMNB1/ALMS1/SSH2/RHOT2/ARHGAP29/EPB41/NEDD9/BCL2L11/KIF3C/CDK5RAP2/CENPJ/MYO1E/CDC42EP2/CLASP1/SHROOM2/TUBGCP3/CKAP5/PLK1/TUBD1/WASL/RFC1/SUN2/KIF3B/AKAP13/WASF2/INCENP/BCR/MAP3K11/KIF23/PRC1/ABR/ACTN4/APC/CD2AP/GEMIN4/ALS2/TUBGCP2/AURKA/MYH10/KIF20B/PAFAH1B1/A…	A293TpLVX_K4vsvector_SpikeIn	H	NA
HALLMARK_HYPOXIA	HALLMARK_HYPOXIA	190	-0.547113	-1.44347	6.58189e-09	1.64547e-07	1.10853e-07	4788	tags=46%, list=23%, signal=36%	GYS1/KDELR3/PRKCA/STBD1/GPC4/NAGK/SELENBP1/GPC3/SCARB1/KLF7/CDKN1B/HSPA5/HDLBP/XPNPEP1/ETS1/CCNG2/GPC1/VHL/B3GALT6/GALK1/GPI/AKAP12/SLC6A6/GBE1/P4HA2/SDC3/RRAGD/ATF3/NR3C1/TES/COL5A1/HK2/CITED2/SDC2/BNIP3L/PRDX5/TPBG/PNRC1/GRHPR/IDS/PGM1/SLC37A4/BTG1/SLC25A1/TIPARP/RORA/NOCT/FAM162A/SLC2A3/ALDOC/FOSL2/TPD52/NDST2/ENO1/EGFR/ZNF292/ERRFI1/BHLHE40/PDK1/HK1/PFKP/DTNA/TPI1/ENO2/PDK3/ALDOA/MIF/PPFIA4/F…	A293TpLVX_K4vsvector_SpikeIn	H	NA
HALLMARK_MYC_TARGETS_V1	HALLMARK_MYC_TARGETS_V1	194	-0.540421	-1.42695	2.39687e-08	3.99479e-07	2.69122e-07	7239	tags=73%, list=35%, signal=47%	SRPK1/HDDC2/MCM6/TCP1/EEF1B2/APEX1/PCNA/SNRPG/NCBP1/YWHAQ/PSMD3/UBE2E1/ILF2/EIF4A1/RNPS1/EIF2S2/TUFM/POLE3/RPLP0/PWP1/EXOSC7/DDX18/MCM2/PABPC4/PSMA4/GLO1/NOLC1/RPS3/MCM4/CCT3/CSTF2/PCBP1/HPRT1/EIF4E/KPNA2/PSMD7/PRPS2/RPS2/NCBP2/LSM2/PSMC6/G3BP1/SNRPA/UBA2/RSL1D1/PA2G4/PRDX3/RPS6/CNBP/MRPL9/TRIM28/HDAC2/PSMD1/MRPS18B/EIF2S1/DEK/SNRPA1/PPIA/SSB/PSMB2/PSMA1/SNRPD3/NDUFAB1/EIF3J/RANBP1/TXNL4A/PHB2/ET…	A293TpLVX_K4vsvector_SpikeIn	H	NA
HALLMARK_ANDROGEN_RESPONSE	HALLMARK_ANDROGEN_RESPONSE	94	-0.60667	-1.56195	9.23122e-08	1.1539e-06	7.77366e-07	5226	tags=64%, list=25%, signal=48%	DNAJB9/TSC22D1/ACTN1/SLC26A2/TNFAIP8/PMEPA1/CDC14B/HOMER2/DBI/PA2G4/ELL2/SRP19/NCOA4/STK39/PIAS1/ZMIZ1/HERC3/ALDH1A3/VAPA/NGLY1/AKAP12/SEC24D/GPD1L/SPCS3/XRCC6/ANKH/XRCC5/MAP7/GSR/CAMKK2/RPS6KA3/SAT1/SMS/LMAN1/SRF/UBE2I/MYL12A/TPD52/UBE2J1/SLC38A2/AKT1/PDLIM5/PGM3/APPBP2/ARID5B/HMGCR/LIFR/ITGAV/MAF/CDK6/ACSL3/IDI1/INSIG1/GNAI3/ADAMTS1/HMGCS1/ZBTB10/SCD/ELK4/NDRG1	A293TpLVX_K4vsvector_SpikeIn	H	NA
HALLMARK_UV_RESPONSE_DN	HALLMARK_UV_RESPONSE_DN	137	-0.53915	-1.40783	1.19892e-06	1.19892e-05	8.0769e-06	5377	tags=56%, list=26%, signal=42%	PIAS3/DAB2/FHL2/MGMT/APBB2/VLDLR/RXRA/GJA1/RBPMS/PRKAR2B/PRKCA/LTBP1/KIT/PIK3CD/ARHGEF9/CDKN1B/PEX14/ATP2C1/PIK3R3/GCNT1/VAV2/TFPI/ZMIZ1/NFIB/SYNJ2/BMPR1A/RASA2/SCAF8/PTPRM/SRI/SIPA1L1/DDAH1/MAP2K5/TGFBR3/CELF2/MAP1B/CDON/YTHDC1/NR3C1/SMAD7/ATP2B4/CITED2/SDC2/ATP2B1/SLC7A1/LDLR/RUNX1/NRP1/MET/ADD3/PRDM2/ATRX/IGFBP5/SMAD3/MAPK14/CDK13/NR1D2/PDLIM5/BHLHE40/PTEN/ATRN/MYC/DLC1/TJP1/ADGRL2/INSIG1/NIPB…	A293TpLVX_K4vsvector_SpikeIn	H	NA
HALLMARK_E2F_TARGETS	HALLMARK_E2F_TARGETS	195	-0.512569	-1.35346	1.92622e-06	1.60518e-05	1.08139e-05	5670	tags=57%, list=28%, signal=42%	GINS4/SPC24/EED/NOLC1/RRM2/MCM4/TOP2A/CTCF/HMMR/CCP110/RFC3/SMC6/DIAPH3/MKI67/CDC25A/CCNB2/HUS1/PPP1R8/KIF4A/KPNA2/SUV39H1/PRPS1/TRIP13/BRCA1/CDKN1B/CHEK1/PA2G4/POLD3/DONSON/CDCA8/EIF2S1/CDKN2A/DEK/BRCA2/WDR90/CKS2/DLGAP5/HMGB3/PLK4/DCK/SMC3/NUDT21/CIT/PRKDC/LMNB1/CDKN2C/RANBP1/DCLRE1B/GINS1/SRSF2/PDS5B/ORC6/POLE/SPC25/NUP107/MAD2L1/LIG1/RAD21/PLK1/POLD1/TRA2B/TACC3/RFC1/NASP/BUB1B/TFRC/XRCC6/SPA…	A293TpLVX_K4vsvector_SpikeIn	H	NA
HALLMARK_GLYCOLYSIS	HALLMARK_GLYCOLYSIS	196	-0.505824	-1.33588	6.87091e-06	4.90779e-05	3.3063e-05	5814	tags=53%, list=28%, signal=38%	B4GALT4/MDH2/PGM2/IRS2/ADORA2B/PGLS/MDH1/TXN/SOD1/GALK2/PKP2/CENPA/HMMR/VLDLR/TALDO1/MED24/ANKZF1/ALDH9A1/GYS1/KDELR3/PRPS1/ABCB6/GPC4/GFPT1/IL13RA1/GPC3/COG2/HSPA5/SDHC/HDLBP/VCAN/GALE/DSC2/PPP2CB/PPIA/SLC25A10/GNE/RPE/GPC1/ECD/B3GALT6/GALK1/DLD/HOMER1/CACNA1H/P4HA2/SDC3/PHKA2/RRAGD/SLC35A3/NASP/COL5A1/HAX1/PKM/HK2/NDUFV3/CITED2/SDC2/AURKA/TPBG/RBCK1/PAXIP1/GLCE/AKR1A1/DEPDC1/MET/SLC37A4/AGL/HS2…	A293TpLVX_K4vsvector_SpikeIn	H	NA
HALLMARK_MTORC1_SIGNALING	HALLMARK_MTORC1_SIGNALING	196	-0.502121	-1.3261	1.12861e-05	7.05382e-05	4.75204e-05	5780	tags=53%, list=28%, signal=38%	MCM2/TCEA1/EEF1E1/PSMA4/PSMD12/M6PR/RRM2/MCM4/CCNF/ASNS/VLDLR/CDC25A/HPRT1/LTA4H/SKAP2/POLR3G/GMPS/PSMC6/TM7SF2/HSPA5/PIK3R3/BCAT1/ELOVL6/XBP1/PSME3/NFYC/PITPNB/RAB1A/PRDX1/PPIA/ADIPOR2/TMEM97/RDH11/FADS2/ETF1/GPI/SLC6A6/GBE1/GGA2/DHCR7/PSMD14/PLK1/CCNG1/TFRC/PSMB5/SERP1/IMMT/SEC11A/TES/PDAP1/HK2/DHFR/ACTR3/GSR/AURKA/LDLR/NAMPT/ATP2A2/EDEM1/GSK3B/HSPE1/PGM1/CCT6A/SLC37A4/UBE2D3/HSPA4/UCHL5/ADD3/T…	A293TpLVX_K4vsvector_SpikeIn	H	NA
HALLMARK_ADIPOGENESIS	HALLMARK_ADIPOGENESIS	185	-0.497956	-1.31263	6.77291e-05	0.000376273	0.000253489	6414	tags=56%, list=31%, signal=39%	MTCH2/ELMOD3/ALDH2/ATP1B3/PHYH/GPD2/ACO2/DDT/SULT1A1/UCK1/BCL6/ACADS/HADH/ETFB/ACOX1/MDH2/PPARG/CD151/SCP2/SOD1/COQ9/GPAM/ESRRA/DNAJB9/ARAF/NDUFB7/TALDO1/TANK/VEGFB/PREB/JAGN1/ABCB8/UQCR10/CHUK/FZD4/SCARB1/UCP2/RAB34/PEX14/SDHC/MAP4K3/GADD45A/CMPK1/PRDX3/DRAM2/ELOVL6/DHRS7/ACAA2/CS/HSPB8/PHLDB1/COQ5/UQCRC1/SLC25A10/LAMA4/CCNG2/ADIPOR2/ECH1/ITSN1/NDUFAB1/NABP1/CDKN2C/AGPAT3/DBT/DLD/GBE1/DHCR7/RREB…	A293TpLVX_K4vsvector_SpikeIn	H	NA
HALLMARK_CHOLESTEROL_HOMEOSTASIS	HALLMARK_CHOLESTEROL_HOMEOSTASIS	72	-0.578612	-1.4719	7.53175e-05	0.000376587	0.000253701	4697	tags=53%, list=23%, signal=41%	CPEB2/JAG1/TM7SF2/FABP5/S100A11/MVD/GPX8/ECH1/ATXN2/TMEM97/FADS2/DHCR7/TP53INP1/ATF3/GNAI1/PNRC1/FDPS/FDFT1/LDLR/CBS/LSS/FASN/CTNNB1/ALDOC/CYP51A1/SREBF2/ERRFI1/ANTXR2/HMGCR/PDK3/IDI1/ACTG1/HMGCS1/SC5D/STARD4/SQLE/ABCA2/SCD	A293TpLVX_K4vsvector_SpikeIn	H	NA
HALLMARK_PROTEIN_SECRETION	HALLMARK_PROTEIN_SECRETION	95	-0.54497	-1.40347	0.00010157	0.000461684	0.000311029	6566	tags=64%, list=32%, signal=44%	GOSR2/RAB2A/CLN5/ICA1/ARF1/ATP6V1H/CAV2/LAMP2/ATP7A/NAPG/M6PR/SOD1/AP3B1/SEC31A/BET1/GNAS/ARFGAP3/STAM/RER1/RAB5A/COG2/IGF2R/VAMP3/AP2B1/ARCN1/SEC24D/RAB22A/AP3S1/TMX1/ARFGEF2/SEC22B/CLTC/RPS6KA3/GBF1/ANP32E/AP1G1/SCRN1/LMAN1/COPB1/DNM1L/ARFGEF1/GLA/TPD52/COPB2/TSG101/USO1/EGFR/SCAMP1/ADAM10/GOLGA4/RAB14/MON2/CLCN3/OCRL/KIF1B/PAM/YIPF6/TMED10/STX16/BNIP3/DST	A293TpLVX_K4vsvector_SpikeIn	H	NA
HALLMARK_APICAL_JUNCTION	HALLMARK_APICAL_JUNCTION	190	-0.47367	-1.2497	0.000568383	0.00236826	0.00159546	7620	tags=49%, list=37%, signal=31%	LDLRAP1/CD99/ITGA9/SLC30A3/DLG1/NFASC/ACTA1/IRS1/ITGB4/CERCAM/NEXN/TRAF1/ADAM23/TSC1/CTNNA1/NLGN3/RRAS/MPZL1/SYK/MMP2/HADH/RHOF/GAMT/MDK/ARHGEF6/ARPC2/ACTN1/YWHAH/SKAP2/ZYX/MAPK13/DHX16/PIK3R3/VCAN/EVL/TRO/PTK2/FBN1/CLDN15/VAV2/MVD/THBS3/SRC/SPEG/PIK3CB/CDH4/PPP2R2C/SYMPK/GTF2F1/SHROOM2/LIMA1/NF2/SDC3/WASL/SORBS3/CRAT/MSN/GNAI1/ACTN4/ACTB/ADAM9/MYH10/PFN1/RASA1/AMH/EPB41L2/WNK4/JAM3/TUBG1/MAPK14/…	A293TpLVX_K4vsvector_SpikeIn	H	NA
HALLMARK_TGF_BETA_SIGNALING	HALLMARK_TGF_BETA_SIGNALING	54	-0.534416	-1.33663	0.00413951	0.0159212	0.0107259	5454	tags=57%, list=27%, signal=42%	SMAD1/RAB31/ACVR1/BCAR3/LTBP2/BMP2/PMEPA1/ID3/BMPR1A/MAP3K7/SMURF2/TGFBR1/FURIN/SMAD7/PPM1A/WWTR1/APC/ARID4B/XIAP/UBE2D3/CTNNB1/NCOR2/HIPK2/TRIM33/SPTBN1/SMAD3/SKIL/SMAD6/TJP1/BMPR2/SKI	A293TpLVX_K4vsvector_SpikeIn	H	NA
HALLMARK_OXIDATIVE_PHOSPHORYLATION	HALLMARK_OXIDATIVE_PHOSPHORYLATION	184	-0.453712	-1.19623	0.00709093	0.0253247	0.0170609	8427	tags=64%, list=41%, signal=38%	PMPCA/COX6C/MTRF1/ALAS1/RETSAT/SLC25A20/GLUD1/NDUFB3/TIMM17A/ACADM/COX7A2L/IDH3B/AIFM1/SLC25A4/UQCRFS1/DLST/MRPL35/NDUFA3/BCKDHA/SLC25A12/FDX1/NDUFA4/NDUFA5/COX11/UQCRQ/CYCS/HSPA9/NDUFA9/TIMM9/IDH3G/TCIRG1/UQCR11/TOMM22/HADHA/HCCS/PHYH/ATP6V1H/ACO2/PDHX/TIMM13/ACAA1/NDUFA2/ETFB/NDUFB8/MDH2/CPT1A/MDH1/COX17/UQCRB/SUCLA2/NDUFB7/ISCA1/NDUFS6/ECI1/NDUFA7/MFN2/PDHA1/ACAT1/MTX2/NDUFC2/UQCR10/NDUFA8/SLC…	A293TpLVX_K4vsvector_SpikeIn	H	NA
HALLMARK_EPITHELIAL_MESENCHYMAL_TRANSITION	HALLMARK_EPITHELIAL_MESENCHYMAL_TRANSITION	190	-0.447332	-1.18021	0.00761618	0.0253873	0.017103	4258	tags=31%, list=21%, signal=25%	GADD45A/VCAN/FBN1/ITGA5/TPM1/PCOLCE2/TPM4/GPC1/SPARC/CD59/FZD8/TGFBR3/TNC/NID2/COL7A1/WNT5A/MYLK/VIM/BASP1/SLIT3/HTRA1/COL5A1/FBLN1/FERMT2/GAS1/LAMA1/CALU/ITGB5/PVR/CDH2/SAT1/LRP1/FLNA/PLOD1/DPYSL3/RHOB/COL6A2/FBN2/CADM1/CALD1/SFRP1/LAMA3/LOXL2/ITGAV/WIPF1/ENO2/PPIB/COL4A1/LOX/LAMC1/FSTL1/COL4A2/PFN2/ITGB1/NOTCH2/JUN/DST/PLOD2/SLIT2	A293TpLVX_K4vsvector_SpikeIn	H	NA
HALLMARK_UNFOLDED_PROTEIN_RESPONSE	HALLMARK_UNFOLDED_PROTEIN_RESPONSE	107	-0.479372	-1.24246	0.00865441	0.0262602	0.0176911	6566	tags=56%, list=32%, signal=38%	GOSR2/PDIA5/BAG3/EIF4A1/PARN/RPS14/DCP1A/ALDH18A1/EXOSC9/NOLC1/DNAJB9/SEC31A/ASNS/HYOU1/EIF4E/PREB/KDELR3/DKC1/HSPA5/PAIP1/XBP1/TATDN2/EIF2S1/EIF4A3/FKBP14/EDC4/EXOSC2/LSM4/NABP1/YWHAZ/ATF4/PDIA6/CNOT6/ATF3/SERP1/SPCS3/SEC11A/XPOT/DNAJC3/NFYA/EXOC2/GEMIN4/ARFGAP1/ATF6/NPM1/DCTN1/EDEM1/CNOT4/CNOT2/SLC30A5/EXOSC10/FUS/KIF5B/HSP90B1/TTC37/EIF4A2/EIF4G1/ERO1A/SSR1/DCP2	A293TpLVX_K4vsvector_SpikeIn	H	NA
HALLMARK_HEDGEHOG_SIGNALING	HALLMARK_HEDGEHOG_SIGNALING	36	-0.558648	-1.36651	0.00892847	0.0262602	0.0176911	3352	tags=53%, list=16%, signal=44%	SLIT1/CDK5R1/LDB1/VLDLR/UNC5C/NRP2/NRCAM/TLE1/RASA1/TLE3/PTCH1/NRP1/NF1/CDK6/HEY1/AMOT/MYH9/CELSR1/OPHN1	A293TpLVX_K4vsvector_SpikeIn	H	NA
HALLMARK_WNT_BETA_CATENIN_SIGNALING	HALLMARK_WNT_BETA_CATENIN_SIGNALING	41	-0.5473	-1.34877	0.0161356	0.0448211	0.0301952	5023	tags=49%, list=24%, signal=37%	ADAM17/JAG1/NCSTN/HDAC2/NKD1/NUMB/FZD8/FZD1/GNAI1/CUL1/CCND2/PTCH1/CTNNB1/NCOR2/MAML1/DVL2/MYC/CSNK1E/HEY1/RBPJ	A293TpLVX_K4vsvector_SpikeIn	H	NA
Table description | Results of Gene Set Enrichment Analysis (GSEA) performed on RNA-seq comparing cells overexpressing TOP1(4K-A) and vector control (see 'Methods' for details).
