# Supplementary material for: Transcriptional repression by a secondary DNA binding surface of DNA topoisomerase I safeguards against hypertranscription
Source: Nat Commun. 2023 Oct 13;14:6464. doi: 10.1038/s41467-023-42078-9 (PMC10576097; doi:10.1038/s41467-023-42078-9)
Supplement: Supplementary file 4 — Supplementary Data 2 [file 41467_2023_42078_MOESM4_ESM.xlsx]

## Sheet: Primers
Primer	Sequence	Notes
SpeI_hTOP1_CDS_F	tatatACTAGTATGAGTGGGGACCACCTCCA	For cloning human TOP1 CDS from MCF7 cells cDNA library
NotI_hTOP1_CDS_R	atataGCGGCCGCCTAAAACTCATAGTCTTCATCAGCC
4K-A_1_F	GTTCCAGATTATGCAggctccggagctagTATGAGTGGGGACCACCTCCACAACGATTCC	For site-directed mutagenesis to generate TOP1(4K-A)
4K-A_1_R	GCGCTCTTCTTCCCACCATTTCCACTTCTGTTCCTCTTCTTTCTTCGGCTTCTTTTTCTT
4K-A_2_F	CAGAAGTGGAAATGGTGGGAAGAAGAGCGCTATCCTGAAGGCATCAAGTGGAAATTCCTA
4K-A_2_R	CTCAGCGGATGCCCAGTCTTCTCGATACTGGTTCCGGATCTTGTCCACACATTTTTTCAG
4K-A_3_F	CAGTATCGAGAAGACTGGGCATCCGCTGAGATGAAAGTCCGGCAGAGAGCTGTAGCCCTG
4K-A_3_R	TAGTTGTAGGTTAGCAAAAACTCGAGCCTCAACAGGGACCTTGTTATAGTATCTGATGGA
4K-A_4_F	GAGGCTCGAGTTTTTGCTAACCTACAACTATTTATGGAGAACAAGCAGCCCGAGGATGAT
4K-A_4_R	ggaatttacgtagcggccGCCTAAAACTCATAGTCTTCATCAGCCATGTCAATGGCCCAG
R546Q R1	TGGTCGAGCATTTTTGCAAAGAACGTAGCTACTTCCTCTGCTTTGGGGCTCAGCTTCATG	For site-directed mutagenesis to generate TOP1(R546Q)
R546Q F2	AGCTACGTTCTTTGCAAAAATGCTCGACCATGAATATACTACCAAGGAAATATTTAGGAA
R546Q R2	AACTTGTTTCTCAACAGGGACCTTGTTATAGTATCTGATGGAGTCCTTCCCGAGGAAGTC
R546Q F3	ATACTATAACAAGGTCCCTGTTGAGAAACAAGTTTTTAAGAACCTACAACTATTTATGGA
Y723F F2	CTGGGAACCTCCAAACTCAATTTTCTGGACCCTAGGATCACAGTGGCTTGGTGCAAGAAG	For site-directed mutagenesis to generate TOP1(Y723F)
Y723F R1	CCTAGGGTCCAGAAAATTGAGTTTGGAGGTTCCCAGGGCAATCTGTTTATTTTCCTCTCG
mTOP1 R548Q-F	CACCGACTTACTCGTTTCTCAACT	Primers for sgRNA for CRISPR-mediated knock-in of R548Q in mESCs
mTOP1 R548Q-R	AAACAGTTGAGAAACGAGTAAGTC
mTOP1(R548Q) donor	cca ttt aca ccc aga att gga tgg tca gga gta tgt ggt gga att tga ctt tcc tgg gaa gga ctc aat cag ata cta taa caa agt acc agt tga gaa aca ggt aag ttc atg tgg cct gtg ctt ctt tct cta gct tgc tct ttt tac atg ttt gtt tat tca gca aat att ttt tga ggg ctt ttg cat gtt ctg ca	Oligo donor for intoducing mutation
gDet9_F	TGGGGGCTTCTGGTTTAGAGTG	PCR amplification of genomic region of interest on Top1
gDet10_R	GGCATGAAATGAGGCACACCAT
gDet11	GCACACCATATACCAAATATTATC	Sequencing primer for genotyping R548Q mutation in mESCs
Supplementary Data 2: Information on primers and DNA oligos used in this study.
