# Supplementary material for: Transcriptional repression by a secondary DNA binding surface of DNA topoisomerase I safeguards against hypertranscription
Source: Nat Commun. 2023 Oct 13;14:6464. doi: 10.1038/s41467-023-42078-9 (PMC10576097; doi:10.1038/s41467-023-42078-9)
Supplement: Supplementary file 5 — Supplementary Data 3 [file 41467_2023_42078_MOESM5_ESM.xlsx]

## Sheet: Antibodies
Antibody name	Company	Catalog #	ChIP	Western blot	IF
TOP1 antibody	Bethyl Laboratories Inc	A302-590A	7.5 μg/IP	1/1000 or 1/2000
RNA polymerase II CTD repeat YSPTSPS (PhosphoS2)	Abcam Inc	ab5095	4 μg/IP	1/1000
Purified anti-HA.11 epitope Tag antibody	Biolegend	901501		1/4000
Actin (C-4)	Santa-Cruz	sc-47778		1/1000 or 1/2000
AFF4 Polyclonal antibody	Proteintech	14662-1-AP		1/20000
Anti-gamma H2A.X (phospho S139) antibody	Abcam Inc	ab2893		1 μg/mL	1/1000
goat anti-Rabbit IgG HRP-Conjugated	Bethyl Laboratories Inc	A120-201P		1/20000
goat anti-Mouse IgG HRP-Conjugated	Bethyl Laboratories Inc	A90-516P		1/20000
Anti-GFP	Abcam Inc	ab6673			1/500
Donkey anti-Goat IgG (H+L) Secondary Antibody, Alexa Fluor® 488 conjugate	Thermofisher	A11055			1/500
Donkey anti-Rabbit IgG (H+L) Secondary Antibody, Alexa Fluor® 594 conjugate	Thermofisher	A21207			1/250
Alexa Fluor 594 Streptavidin	Thermofisher	S32356			1/250
Supplementary Data 3: Information on antibodies used in this study.
