# Supplementary material for: Transcriptional repression by a secondary DNA binding surface of DNA topoisomerase I safeguards against hypertranscription
Source: Nat Commun. 2023 Oct 13;14:6464. doi: 10.1038/s41467-023-42078-9 (PMC10576097; doi:10.1038/s41467-023-42078-9)
Supplement: Supplementary file 7 — Source Data [file 41467_2023_42078_MOESM7_ESM.xlsx]

## Sheet: Overview
Fig 1					Supplementary Fig. 1
a-d	Source data is available at https://doi.org/10.5281/zenodo.8158854.				a	Source data is obtained from https://www.uniprot.org
e-f	Source data is available at https://www.ncbi.nlm.nih.gov/geo/query/acc.cgi?acc=GSE207163				b-d	Source data is available at https://doi.org/10.5281/zenodo.8158854.
g	Source data in Sheet 'Fig 1'
h	N/A
Fig 2					Supplementary Fig. 2
a					a	Source data in Sheet 'Supp Fig. 2'
b					b	N/A
c	Source data in Sheet 'Fig 2'				c	Source data in Sheet 'Supp Fig. 2'
d-g	Source data is uploaded to GSE207163				d	N/A
Fig 3					Supplementary Fig. 3
a-d	Source data is uploaded to GSE207163				a-b	Source data in Sheet 'Supp Fig. 3'
e	Source data in Sheet 'Fig 3'
Fig 4					Supplementary Fig. 4
a-b	Source data in Sheet 'Fig 4'					Source data is uploaded to GSE207163
Fig 5					Supplementary Fig. 5
a	N/A				a-c	Source data is uploaded to GSE207163
b-e	Source data in Sheet 'Fig 5'				d	Source data in Sheet 'Supp Fig. 5'
					e	Source data in Sheet 'Supp Fig. 5'
Fig 6					Supplementary Fig. 6
a	Source data is uploaded to GSE207163					N/A
b	Source data in Sheet 'Fig 6'
Fig 7	N/A				Supplementary Fig. 7
						Source data in Sheet 'Supp Fig. 7'
					Supplementary Fig. 8
						Source data is from TCGA

## Sheet: Fig 1
Fig. 1g
vector (n=647)	WT (n=710)	R546Q (n=715)
7954.83	4593.22	7015.2		Statistical analyses was performed on Jupyter (6.5.4) using the following commands:
3743.22	6261.14	6603.59		from scipy import stats
8374.11	3468.85	4452.1		stats.mannwhitneyu(classA, classB, alternative='two-sided')
4032.58	3402.5	5051.11
4561.8	4323.76	7140.36		Comparison vector vs. WT (Column A vs. Column B)
7902.04	7927.82	4865.06		MannwhitneyuResult(statistic=302333.5, pvalue=7.06240328867804e-24)
9796.18	3979.15	6381.38
7822.48	7636.95	5666.15		Comparison WT vs. R546Q (Column B vs. Column C)
6592.56	5762.68	6106.29		MannwhitneyuResult(statistic=130645.0, pvalue=1.210201369782565e-56)
4732.89	6499.64	7488.81
6460.48	6724.45	9157.6
7702.68	5841.39	3732.56
4970.02	4136.62	7765.72
4936.01	5729.68	6462.79
5774.72	6434.05	9663.89
6934.96	5103.24	9463.86
4101.99	10678.5	8750.86
3108.3	3586.04	6608.62
4028.6	7344.01	5541.82
4826.63	4064.37	9601.4
7981.52	8920.98	8144.25
4545.1	8250.35	8245.71
7713.17	7266.14	7765.22
5030.8	12423.8	8275.11
5225.74	7450.18	7457.97
5783.18	7568.32	5502.45
4348.05	5057.8	6803.17
4501.92	4426.45	7970.97
3124.61	3623.05	8108.5
5878.8	8431.33	3566.72
7280.73	7568.83	5834.33
6354.99	7755.07	5973.31
9501.3	4933.57	6137.57
7659.03	9070.88	3125.49
4310.29	5334.55	4741.86
6769.56	10303.7	7234.49
7496.81	8905.25	6538.99
8215.4	3141.12	8263.21
5684.26	5224.97	3909.79
5346.91	10584.7	7830.4
6457.97	8090.46	3487.43
7883.51	12314.7	4393.15
6945.43	7984.11	6300.44
7826.48	6756.81	4534.98
5584.81	7262.41	7437.53
6182.43	8658.59	5695.54
7760.5	8652.23	3485.51
7265.29	6874.06	4477.03
6865.66	12115.6	6299.08
8745.48	5670.26	10471.9
5197.15	10732.7	7117.95
7798.56	4753.33	5897.81
6669.87	4094.73	7658.92
6508.92	4785.56	7087.26
7088.54	4852.74	8659.71
6427.03	7604.87	4784.27
8099.45	6169.13	13802.1
7583.25	4881.74	9162.46
6124.05	9319.64	6585.32
10385.8	12421.9	11356.7
8199.25	7947.48	18767.1
4987.57	9237.4	6933.33
9737.46	6445.4	5564.59
13513.8	10364.4	8575.89
12835.9	9313.69	7906.28
13982.9	6505.21	6262.28
14099.4	5082.2	8192.04
9916.4	9584.08	8019.87
11292.4	7638.03	6367.73
10917.3	4483.3	7551.45
9388.95	6051.52	5561.51
11668.6	11565.8	4584.72
11392.1	6479.05	8531.09
10387.2	5943.92	4025.51
8673.2	6596.23	7576.52
13325.3	7579.7	3806.66
9505.47	3378.37	11015.3
10783.6	7535.76	5795.12
7771.8	3027.68	5883.98
8182.3	2309.42	6871.45
10341.1	3433.8	14668
15873.4	5557.6	10727.5
14410.7	4344.54	7988.24
13809.1	3713.76	13325.5
15888.8	2744.69	10338.1
11786	7479.96	9859.28
13981.9	5228.09	9123.74
14061	5067.67	11213.5
12191	7571.98	12763.6
14696	7514.94	10260.1
9605.79	9373.63	10304.5
12787.2	6855.24	14223.2
11461.4	4789.69	9952.12
8703.35	3165.29	9962.92
15638.2	9243.07	11782.9
10116.9	9239.74	11216.2
10022.9	3479.75	11257.2
13397.2	4263.62	8187.41
9881.53	3353.52	5997
11977.3	6029.33	11878
11608.4	12017.9	9318.91
10513.6	7993.42	14614.8
5087.38	6783.06	16705.1
10374.8	3642.86	8385.44
10852.7	4484.49	11636.2
11912.5	5291.06	17789.9
11529	6158.29	15928.4
9039.45	7464.87	7412.8
11775.4	3958.27	17160.8
15363.2	4346.73	14366.2
10378.7	6497.99	23490.7
15411.2	8682.93	9923.67
13981.8	3656.49	18704.3
10943.9	5400.4	8458.52
11148.5	6300.27	14707.8
9400.42	9011.77	11908.9
10834.7	6053.77	12128.1
14797.7	6436.54	14069
12577.6	6007.25	17884.2
13135.5	7765.08	13946.7
10918.8	6756.24	9096.04
14996.6	6946.77	18777.8
12953.4	8159.14	14102.6
8272.43	6341.9	15389
12254	4217.58	11362.7
11445.1	4517.88	23974.3
10078.1	6112.76	17132
20666.4	4587.14	13800.9
13160.5	6861.47	15342.9
37532.5	6649.96	11039.5
9511.64	5108.8	19580.8
20681.3	6998.43	25544.7
17685.3	7121.46	16503.9
18784.7	5710.14	8932.36
7789.22	4981.98	14314.1
8909.81	5183.44	13126.3
23159.2	4864.16	14134.9
16189.6	3763.22	16245.3
13364.1	4610.56	8248.53
14592.6	7387.23	12868.7
20413.2	4757.94	11568.4
21831.2	5828.2	13460.3
17306.8	6376.19	13564.8
21527.3	5768.36	6664.72
11227.2	6242.59	9267.77
16754	7093.86	10984.6
19220.7	4772.8	10390.5
18722.3	3115.48	12433.1
19654.4	4944.51	17136.9
24003.5	5536.79	15760.4
14527.5	7044.43	14031.1
20867.6	5291.92	13627.8
22005.1	6292.15	11936.5
16894.2	6821.38	16266.3
16740.7	6205.61	18783.2
13103	6361.77	15359.2
17463.5	6686.12	11424.8
17163.2	4097.98	15773.2
16489.1	4920.79	11785.9
19400.7	5043.52	17665.9
23305.6	7533.88	19141.6
21277.4	6780.48	13927.3
17912.4	7295.61	18913.4
9599.2	7916.77	12482
19214	7494.38	14871.4
16730.8	6219.58	19465.1
17690	7220.42	13701.8
15660.1	4498.06	12823.6
14289.9	6759.34	14305.4
11052.2	7722.71	12259.9
15332.2	4925.77	13063
16419.5	4099.9	16933.2
14221.9	4214.7	15103
14265.5	8172.51	14696.3
14510.5	6791.98	12449.2
16195.7	5141.79	12606.8
14579.4	4295.22	17822.2
14311.8	3935.58	10938.3
11472.8	6004.42	15115.8
13812.7	6875.33	13324.3
16484.1	2976.6	19472.2
16715	7957.53	14168.3
11406.3	9528.57	13179.1
20347.1	8085.78	16253.5
20276	4262.43	17540.9
16320.9	3792.54	13116.4
13391.5	4044.33	10749.7
15589.7	8192.5	11960.4
12820.7	5928.3	11755.4
11450.9	4726.69	18040.1
17007.4	7876.33	15144.9
9779.38	6243.56	11901.5
23075.3	4508.07	18964.2
13736.6	8501.21	6993.16
15154.7	7847.88	15228
8690.37	9437.2	10560.5
10901.3	5864.52	16227.2
18501	5965.03	7882.7
25320.7	3220.63	18592.8
8123.31	3497.33	9741.33
21156.4	8124.51	11774.8
10848.1	4132.78	17138.8
18158.5	4934.84	14492.3
13404.4	8236.73	12797.6
20963.8	6005.68	17316.6
13554.3	6538.21	14446.1
15853.7	6204.8	13980.9
15742	4650.61	12248
14818.4	4169.05	10314.5
18736.4	10264.6	18770.2
13347.6	15295.3	14724.1
16656.9	7766.69	13440.4
12617	3977.07	16547.2
13063.5	9485.01	16787.7
13028.3	11782.7	15966
15748.9	12607	18007.3
13641.8	9680.95	17464.6
15552.2	11786.6	14836.2
19651.6	12261	12886.9
12329.6	9783.28	15388.1
16107.2	12867.9	13435.1
10352.7	10235.7	17828.8
15054.1	10535.8	3550.18
13620.8	9049.21	30936.5
10419.3	11902.5	19242
8093.16	9855.18	16290.6
14883	13645.7	13700.8
14114.4	15000.5	13023.3
13377.1	10485.9	14545
17537.5	5754.22	14843.8
9337.08	10057.4	29504.4
14546.7	9128.52	11349.6
15642.5	9115.57	26996.6
11461.7	8592.5	12635.2
14555.1	9304.69	8990.27
8923.7	8041.63	19517
17172	9933.42	12254.2
13661.1	11439.1	15102.8
16892.1	9806.91	14325.7
13113.3	9375.89	17749.9
8564.57	9977.07	14704.5
13837.9	12786.1	15409.2
9418.34	9417.41	21866.8
17086.5	10710.7	11887.3
13600.1	8114.82	17079.6
9403.45	13485.7	13270.6
12824.8	9790.99	13317.4
12427.8	7709.08	20553.2
13638.5	8673.78	17173.4
11596.6	11757.5	13326.9
10848.8	9887.81	15842.4
15060.6	12724.8	11822.2
11750.2	12424	15509.7
12262.9	8986.35	14999.7
11873.1	13961.6	16791.8
13003.8	11262.2	17895.4
11228.6	9990.88	16259
11547.8	10937.5	12406.1
11400.1	12676.6	13360.9
9221.36	10470.3	13088.2
14061.3	11806.4	12993.7
6879.08	7989.53	17054.2
11862.7	11728.4	14099.1
11695.1	14862.2	16290.2
17897	10853.3	16786
14026.9	11356	16386.7
12723	11002.3	13926.9
15015	9136.34	15083.8
13597.8	13780.1	15482.5
8534.17	8952.83	15201.5
15101.8	13515.9	17652.9
12254.7	10834	14497.4
11188.8	11896.5	14785.9
16399.2	9780.35	16473.1
15704	12327.1	18369.7
12961.7	8454.89	14831.3
15494.2	13061.2	14057.9
10405	2686.41	10262.2
11936.1	10997.5	15618.9
15350.4	14007.9	10445.2
17082.1	13113.6	12455.2
11401.3	11579.4	14714.3
15540.6	14433.9	13386.6
8162.77	10289.8	18388.2
9693.02	10950.3	5724.55
8789.8	12508.6	18511.9
14279.6	11987.3	34075.3
12472.1	10108.7	16576.4
8985.63	9904.95	10592.1
13425.4	13056.5	21825.5
14836.9	11909.7	10670.7
14669.5	7073.13	12963
18534.1	10827.5	13568.3
13431.4	11698.4	16550.1
14388.1	10912.1	18359.4
12960.4	15551.3	20811.4
10829.3	11542.6	14658
10422.4	11065.4	17103.9
15542.4	9714.38	13268.1
12040.9	13192.5	21797.8
15423.6	11964.9	17211.5
13131.6	12801.7	16093.2
11298.2	10289	17997.9
13410.5	9803.65	20578.5
10957.5	10979.6	17167.1
17164.7	13204.8	16770.4
13148	11785.2	22737.3
11105.3	11327.1	19285.9
11329.9	13037.3	17057.3
16569.8	8921.66	7118.75
10856.5	11055.6	19473.8
13133.9	10829.4	18454.2
14775.1	12596.6	17175.3
8800.62	16220.4	18006.2
14933.7	8784.46	13755.7
17260.6	11360.9	19975.5
14623.1	12478.2	15379.1
12303.1	14778.4	18416.4
16077.2	10823.5	20597.1
11473	10609.8	17421.2
14907	9453.1	10402.8
15107.7	9733.29	14217.8
16316.6	12062.6	16493.2
14857.5	10739.1	16561.6
18081.5	10003.7	19064.5
11233.8	8057.48	15010.4
14115	9174.4	16945.5
12871.7	14422	13555.4
12506.2	10923.2	15945.9
13314.8	6052.4	16194.6
11321.9	8505.89	17701.7
13178.1	12377.6	15584.6
10074.6	24030.3	20269.7
14760.8	13318.9	15143.1
8795.08	20276.7	19464.7
14496	12215	22427
13479.4	13533.3	18659.3
12945.8	9048.31	12955.8
11605.3	15904.4	15990
13772.1	9827.75	8644.13
16637	21762.5	16562.9
10071.8	14756.3	15446
11042.9	8454.28	13275.2
11449.8	15496.6	18222
12114.7	11324.1	11963.6
15020.3	14678.6	14177
9447.82	14113.1	12442.6
9087.85	12110.5	17493.4
8072.98	16816.7	11129.8
11126.2	11577.8	12382.2
7329.56	11252.5	15685.4
9677.78	14342.7	11775.7
6374.75	9197.24	18102.9
9503.22	21442	11229
11540.8	12801.8	18432.8
10653.9	11961.2	15579.3
10042.4	9661.97	12233.5
6724.37	13103.8	12502.9
9177.95	9458.25	15538.5
11945.1	9620.62	16593
11201.7	10368.5	14682.4
7795.09	9267.81	21259.1
6620.59	9309.37	15451.4
13534.3	13181	13851.7
10190.4	13486.4	15631.6
9222.88	12011.1	13694
9161.53	12576.4	15312.6
10265.7	11048.2	26260.7
8546.05	11326.8	20193.4
8579.88	9779.53	15344.8
12742.9	11332.4	23712.3
10017.8	15303.5	15762.1
8770.11	11071.1	17133.1
12280.4	14862.6	15607
7599.14	13145.8	17843.9
15928.8	13917.7	13688.6
12457.6	11823.1	12332.9
12127.3	13092.7	14930.9
10406.5	9736.18	11412.7
9888.05	14143.8	13697.5
7017.77	11262.2	16686.1
10982.9	14844.1	15572.8
4230.13	14185.5	14352.3
3373.46	15572.1	15940.9
7011.42	13844.3	17320.2
12294.3	13781.2	13984.1
5962.05	13585.4	12059.9
7102.22	16529.4	18387.4
8028.54	14861.4	15636.3
8166.68	11862.9	14243.9
9642.67	18390.1	14721.4
9705.53	7363.96	15109.6
10623.8	12617.1	17413.4
11132.9	14417.4	17469
7659.64	12058.4	16390.8
15373.1	15327.2	16846.8
8492.12	13754.1	14875.2
10877.1	16458.6	14390
8304.23	13673.1	14515.6
9801.01	12921.7	18811.1
8881.81	13351.5	20586.2
8040.46	10475	17886.5
9740.56	14655.2	16955
5921.78	16599.6	17305.1
8515.5	12534.8	14322.1
6571.32	16855.8	18759.3
12011.1	14251	16136.2
8009.5	12527.5	15286.1
11738.8	17430.6	13563.5
7110.18	17282.1	16796.7
10125.8	15976.9	12705.4
9424.76	13215.3	14019.3
10545.4	13286.3	15529
7476.46	11011.9	18091.3
12169.6	14238.5	23809.4
12054.8	11512	14685.8
9862.97	12057.8	14550.6
14718.3	15283.1	10571.5
17410.1	13530.3	13757.5
10325.1	16369.8	11812.3
10602.2	13273	9033.07
3735.39	14832.9	9440.69
9133.79	15472.4	7428.13
9926.72	9127.4	8375.89
12430.5	8733.32	8753.16
8778.78	14512.7	6924.68
17226.3	17092.2	4772.21
13959.9	10274.6	10579.6
9640.91	15381	10218.1
4600.21	11131.9	12789.7
9166.12	16828.5	11811.1
11627.8	7336.03	13397.7
7403.47	9136.55	9949.92
8559.89	11953	10253
12074.9	10616.1	8572.09
8399.16	14271.3	10926.6
10315.5	11555.6	9828.46
11883.8	13146.5	11762
9593.3	10551	10121.7
8809.24	8767.89	7719.71
6914.82	15211.1	13134.4
12333.5	7409.13	10661.2
5187.46	10376	12822.7
9110.81	9632.75	11110.2
9024.21	12399.5	1617.16
7689.35	10219.2	10945.6
9705.62	13399.7	7817.33
9793.63	6814.29	11017.1
9134.56	7466.35	9514.85
9557.54	6502.34	7298.55
11518.3	13614.3	11555.8
9704.11	13371.2	12942.7
9092.24	11337	8400.3
6685.73	11109.5	7942.8
7428.42	12618.7	12805.3
8071.27	15781.3	13655.5
9313.67	13453.5	11558.1
10321.8	14495.9	12108.5
10478.6	12774.8	7350.62
7704.46	8981.03	9390.05
10926.6	6869.63	10996.9
10291.6	2750	7550.41
8881.04	7782.24	10674.8
10620.2	6093.2	10380.8
7512.91	6973.8	8448.35
9888.46	7407.99	8306.39
9464.68	6385.45	10340.1
11373	8334.09	12683.1
9926.54	7314.06	11221.4
6913.62	6612.65	16265.4
10349	9567.69	11672
9419.15	8574.19	12207.8
10701.2	8293.73	14324
9252.51	7682.39	8473.16
8574.71	8461.89	8396.17
10764.8	3799.84	12324.7
9432.14	9521.19	9795.12
11587.3	7611.63	11089.4
9287.46	9045.57	9945.08
9877.06	9610.29	9538.04
10519.9	4339.45	11163
9750.17	7913.08	9653.79
10416.4	7782.38	15709.4
8560.45	8277.87	14923.1
10803.9	8137.39	11050.7
9488.25	6448.28	14263.7
5381.58	7389.52	11750
9249.39	5662.81	13767.7
6349.42	8063.03	12533.6
8392.48	7247.83	9886.56
7446.93	5477.75	10084.4
9976.11	6515.91	9578.09
8142.13	9180.08	11712.7
9060.8	8894.43	13398.2
12794.9	5551.62	9792.72
8624.3	7467.14	8512.27
12239.6	8275.13	11696.3
10688.3	10973.1	15004.5
9448.4	8267.75	15649.6
10913.2	8045.15	10174.3
10400.9	8483.31	8776.96
9019.24	7292.63	6118.36
10229.8	6685.68	7797.09
14693.3	6946.47	8117.27
9077.77	7889.85	12698.2
13747.8	6832.07	6854.32
7702.54	6760.32	10398.2
12015	6646.39	10007.4
12452.9	8184.01	12969.6
11495.8	5639.81	11717
4747.58	5797.46	13238.1
10975.6	7612.13	7333.95
10514.4	5037.38	11907.2
8617.22	6480.92	9828.6
10571.9	5239.87	7891.72
13683.7	5855.87	10002.2
6968.59	7279.4	10843.4
11275.6	8109.81	6735.33
10461.7	3922.06	11657
10087.1	7530.9	10501.3
12290.4	6244.39	10930
10138.3	7201.25	10911.6
7583.13	7092.26	8359.81
11525.6	4738.83	10528
9160.56	10054	12411.1
6186.52	4756.6	12350.9
11117	5606.67	9973
11202.3	4625.65	9708.45
9527.08	5854.21	11664.5
9105.47	6040.54	9986.62
9137.93	7632.75	9864.2
11038.2	4736.88	12472.4
7848.05	3451.07	11147.1
6418.09	7972.69	10443.2
9843.2	5391.19	8315.44
6991.4	6955.35	9405
9998.34	6534.54	11087.3
10958.7	7702.73	11651.5
8984.96	7569.61	10550.3
8609.84	4810.59	9788.96
9863.09	7329.33	9382.67
10688.6	7279.19	9650.64
12151.1	5689.93	10515.2
10189.4	2649.99	11718.9
8623.84	7811.31	11991
9528.32	8336.8	10699.6
2139.78	2690.42	11400.6
8896.55	2224.19	9994.92
6027.85	8574.61	13342.6
10478.7	8011.94	9762.64
4911.32	8801.26	10385
12441.9	5187.25	10369.6
9030.37	8451.4	12608.8
6631.59	8849.1	10081.6
7248.06	8803.43	10435.9
8285.49	7886.97	12288
8748.87	8145.85	10681
8473.66	10157.6	12959.8
7237.23	6956.61	10211.5
7544.78	9106.59	9741.21
7161.97	8686.29	8029.79
6990.26	7422.27	17195.6
7293.31	8890.32	5284.66
5340.3	10483.7	9884.95
8689.08	8640.48	8943.49
10274.5	7573.91	10332.1
7721.77	7188.85	9405.47
8866.9	7625.98	10408.9
7633.77	7664.93	13417.5
8949.99	6920.57	9423.33
6779.7	8897.18	11550.1
6656.85	6143.58	11075.7
11147.5	8278.01	10258.3
8909.16	5606.07	5846.77
8037.48	8274.57	9910.41
7798.39	8808.66	8487.97
10610.4	6470.5	12572.3
4834.98	7323.24	11221.9
7194.46	5505.16	10562.1
7385.77	9051.67	10585.2
8767.86	7459.9	10078.6
8036.53	8786.26	8680.01
9170.77	8257.31	10608.6
8083.33	8672.92	9498.51
5190.66	5883.69	9811.84
9692.19	6579.15	11394.7
7473.19	8352.4	12741.4
8302.44	7423.44	10713.3
10340.8	8865.31	9470.81
9823.04	8998.54	9168.8
6180.92	9919.13	7700.74
9292.34	10370.5	7818.93
7142.34	5884.83	11179.5
7733.97	10133.8	12002.4
7266.74	7971.51	9764.9
6158.5	8722.78	9196.75
6823.49	8102.03	9913.05
8756.25	7869.19	9543.12
6782.06	6412.67	11537.9
5924.2	8958.69	11997.4
8267.12	5194.25	12206.8
4682.13	11378.1	9510.83
6069.17	7757.51	9200.29
9594.4	5608.41	11640.1
6895.72	9558.58	9408.4
7613.21	9720.4	10719.9
8492.61	6493.17	10588.3
8292.94	5378.26	11862.6
6285.53	9127.68	10182.6
8170.85	7649.97	9087.01
8767.44	8381.85	5307.7
5658.9	10046.7	10515.8
7386.39	8394.28	11777.4
5772.28	10287.6	8700.54
6100.94	6824.55	7890.45
9039.82	6693.49	7475.68
7956.09	4903.14	12918.2
9241.55	7485.04	11181.4
7300.12	8836.28	12163.8
6695.52	10621.5	7440.05
6249.76	7907.94	10333
7396.87	8432.19	12869.9
7764.68	9178.81	8061.54
7741.31	8328.1	12777.5
7139.46	6134.16	10867.5
5378.93	8799.13	10662.1
6869.22	9007.89	9061.75
5370.99	8167.08	9758.84
6208.55	5858.81	8363.72
7513.36	9957.04	10105.2
7257.93	7856.71	7570.56
8076.49	8270.92	7980.25
7745.67	7891.91	12035.1
7210.38	7322.55	10988.9
8105.1	5951.81	9270.4
6827.3	8900.42	6612.99
8421.79	9456.52	6740.07
6331.69	4438.24	9382.85
9498.56	8650.04	11358.8
8421.17	7465.65	11806.9
9166.87	7947.55	6772.54
8026.94	8656.72	12661
8950.34	7793.63	11487.2
7662.06	7563.11	9656.22
8499.22	8212.83	9113.92
5022.41	8763.83	8857.15
6729.8	8133.08	11076.2
	9538.79	8067.27
	9172.22	12297.3
	7415.11	6227.61
	7770.37	12161.8
	3670.39	7838.91
	9557.66	8624.79
	8276.72	9547.03
	9473.3	11232.6
	8597.88	8547.05
	9351.18	10315.9
	10657.8	12860.4
	8603.2	8956.84
	9877.76	8409.87
	10697.7	9438.59
	9329.23	9135.36
	8736.71	8643.15
	8296.28	7880.89
	8374.43	8301.75
	10045	9520.75
	8599.9	8604.86
	10107.3	11872.2
	5664.62	11318.5
	9226.28	9349.98
	9438.43	8926.96
	10551.6	9064.09
	9031.2	11593.5
	6548.94	11384.1
	9226.42	6477.43
	7986.21	10319.3
	9979.76	10123.9
	9577.76	9694.68
	7365.45	12874.8
	8131.2	10180.1
	9187.62	9811.84
	9442.17	12284.3
	7175.64	10794.3
	7608.87	8570.8
	5923.12	9089.87
	8016.43	6273.82
	7519	11209.4
	7908.91	10446.4
	7905.65	8447.72
	6816.57	7800.81
	6048.35	11436.1
	5145.84	10395.1
	9095.05	19414
	10752.8	10198.3
	9019.97	9289.33
	6355.62	8726.16
	7109.19	8680
	7720.44	5961.62
	3436.55	9610.59
	7833.8	10391.3
	8534.29	9309.02
	5420.93	10716.1
	11166.5	10193.5
	8604.51	12387.9
	6175.78	10373.5
	4813.53	11334.2
	7289.85	9685.94
	6712.94	7192.76
	4467.71	12495
	2809.72	6896.24
		5848.54
		11293
		10660.1
		11228.6
		10234.2

## Sheet: Fig 3
Fig. 3e
WT (n=1042)	Mut.1 (n=1370)	Mut.2 (n=1171)
57.121	31.232	47.977		Statistical analyses was performed on Jupyter notebook (6.5.4) using the following commands:
58.196	18.18	31.2		from scipy import stats
43.03	38.528	32.101		stats.mannwhitneyu(classA, classB, alternative='two-sided')
52.945	31.493	49.015
62.749	26.002	51.485		Comparison WT vs. Mut.1 (Column A vs. Column B)
62.171	33.632	54.896		MannwhitneyuResult(statistic=1170871.5, pvalue=2.5888314863673677e-160)
30.224	39.898	37.894
25.316	30.609	29.595		Comparison WT vs. Mut.2 (Column A vs. Column C)
54.27	28.218	28.04		MannwhitneyuResult(statistic=908497.5, pvalue=5.141555196973313e-88)
62.497	25.988	60.078
59.691	38.61	52.229
50.993	34.811	61.992
55.478	26.771	17.464
87.66	25.313	58.454
51.172	17.943	32.318
34.782	30.442	64.059
38.161	35.452	64.516
58.812	17.508	89.144
42.681	39.539	40.324
70.298	20.564	61.511
58.631	33.31	53.246
77.268	33.786	40.073
51.775	33.697	52.776
65.259	37.374	49.463
50.036	45.852	41.197
60.422	37.841	45.578
52.402	58.891	52.333
44.304	52.404	42.099
45.368	30.717	38.911
59.076	33.548	37.347
57.226	37.961	25.934
45.479	56.162	45.419
35.117	58.553	31.922
42.464	52.635	57.295
59.603	45.907	55.288
60.914	44.247	48.991
68.803	36.228	37.781
44.111	30.422	29.116
66.175	46.361	44.169
41.08	47.693	52.509
69.837	43.645	46.746
62.786	35.955	48.288
57.004	32.97	44.705
64.905	41.192	51.457
52.248	37.717	30.276
61.488	26.885	52.96
52.952	34.121	51.208
63.506	32.376	68.016
49.17	43.888	66.834
63.522	23.768	37.369
77.3	54.231	34.202
51.465	30.826	56.753
63.25	37.43	61.501
40.587	27.475	40.446
34.811	30.05	44.703
55.883	41.792	49.557
42.459	40.902	59.688
47.537	36.176	51.613
54.162	51.542	50.739
57.697	67.406	49.432
59.903	61.437	41.746
56.306	50.383	59.915
65.244	38.006	35.356
42.299	51.209	53.849
61.583	45.457	36.12
32.776	58.519	38.568
30.474	35.175	57.047
28.218	19.782	46.324
37.786	50.295	53.272
60.68	35.839	43.962
62.54	38.292	38.346
42.79	46.145	27.271
42.02	48.501	61.229
45.192	23.383	45.028
58.007	30.188	60.584
53.382	33.802	55.749
33.902	30.052	58.614
47.107	58.614	55.833
50.321	57.902	66.188
54.116	42.497	46.479
61.924	62.975	53.902
77.457	48.295	32.1
47.947	39.05	74.243
75.442	48.481	54.112
72.023	36.868	81.76
55.624	20.341	39.629
50.855	27.915	36.604
57.288	51.791	51.073
62.413	43.366	57.639
37.707	48.297	40.154
32.928	32.758	46.278
23.101	32.951	34.788
50.72	37.808	41.461
49.955	39.551	49.893
51.079	53.225	50.299
56.228	37.206	47.38
52.992	31.09	52.399
44.089	28.506	56.115
38.529	51.617	53.897
45.537	43.104	57.427
78.534	43.495	50.19
57.163	28.058	56.456
52.718	30.066	55.755
63.902	33.333	42.416
59.397	43.454	44.392
55.314	36.404	41.865
45.495	30.023	45.962
55.111	43.209	37.607
48.051	25.714	48.389
61.01	45.478	36.885
38.213	35.991	46.878
69.76	32.866	51.807
44.304	35.169	55.069
56.618	49.32	54.872
55.272	51.325	51.65
40.545	35.12	56.204
61.024	57.597	57.189
59.253	56.266	57.764
69.096	58.516	50.413
48.02	36.604	58.172
64.516	50.464	31.251
67.001	54.339	49.414
59.159	61.053	49.274
60.217	48.595	51.847
56.589	52.915	44.013
60.319	41.58	47.821
72.752	59.156	37.792
56.748	54.187	49.77
48.354	44.099	49.749
56.825	42.303	52.571
56.268	43.85	60.486
54.921	39.113	59.519
56.006	23.247	40.711
46.526	19.982	33.313
59.689	45.88	49.229
48.728	37.118	45.776
55.11	44.62	56.336
65.637	38.646	59.63
70.331	30.101	43.055
67.127	20.226	43.605
67.568	30.56	44.697
44.52	40.587	40.047
56.124	44.58	44.778
49.839	41.744	47.296
61.03	47.136	58.35
70.544	45.331	58.523
49.863	33.857	46.075
59.197	51.677	47.097
62.683	42.187	48.402
75.192	39.948	63.299
48.276	37.895	56.564
46.093	30.938	45.684
55.196	39.542	49.788
44.892	32.17	39.896
59.416	37.649	36.969
53.166	38.812	61.139
59.089	38.424	49.044
54.114	40.429	46.896
43.621	34.54	55.075
50.77	50.078	46.755
61.824	43.379	20.786
34.529	35.384	42.907
61.966	40.798	52.488
52.55	17.315	31.414
41.994	20.58	67.603
40.161	14.238	52.9
58.516	31.845	30.258
45.31	36.197	32.424
51.693	23.811	58.413
42.228	37.555	58.914
37.548	32.314	49.443
48.686	32.627	60.503
65.607	16.968	53.824
58.109	25.961	61.286
72.351	34.447	44.877
72.339	19.83	55.182
71.6	45.707	43.442
51.153	22.601	54.327
71.304	34.896	21.586
51.008	24.494	40.839
60.033	35.06	51.351
60.848	30.476	39.069
42.19	16.834	32.263
59.97	46.636	42.747
54.017	31.096	37.706
60.653	37.41	47.102
76.689	38.148	54.56
60.889	48.449	64.581
49.875	40.868	21.651
54.461	43.381	47.737
17.515	37.124	40.858
53.557	25.005	40.596
73.967	33.767	39.823
65.24	29.065	35.45
21.563	22.478	46.279
70.69	24.244	24.351
49.322	18.802	71.289
59.585	14.056	52.433
55.526	18.582	31.371
82.817	28.09	40.763
64.287	28.262	40.93
66.336	34.013	39.977
68.525	30.944	26.507
56.38	22.719	46.205
57.074	12.422	32.857
69.333	41.606	51.689
71.393	33.159	32.882
64.233	23.942	30.325
71.954	39.939	39.417
82.875	30.208	48.256
77.413	36.117	45.806
60.325	37.518	24.356
70.953	34.623	69.69
51.351	32.519	43.689
55.189	13.633	42.375
49.532	44.495	29.305
74.969	31.895	21.27
38.139	25.683	47.989
29.688	32.792	28.826
53.605	30.419	55.277
71.128	19.666	50.611
52.421	37.224	48.559
59.738	36.991	35.851
62.429	49.974	52.624
66.718	27.974	30.025
66.24	38.76	50.794
66.1	32.441	48.39
66.275	40.995	36.645
60.854	21.192	59.296
44.346	46.21	47.985
66.018	33.842	64.578
75.944	45.236	49.278
38.048	25.35	56.343
57.282	56.802	46.72
72.354	29.298	64.37
80.227	38.559	61.702
54.533	43.408	33.895
55.323	41.245	36.92
73.222	36.561	63.052
47.147	33.324	46.854
56.96	36.972	62.725
79.014	50.74	52.88
74.625	27.76	41.773
62.609	51.757	57.142
33.732	45.074	42.593
89.312	44.278	54.659
67.449	42.802	45.752
54.799	41.522	18.102
71.645	36.928	42.924
64.606	49.676	45.683
52.892	29.495	29.225
67.313	44.437	53.749
68.697	44.089	50.961
52.145	42.896	47.782
47.369	47.839	41.678
62.448	49.931	41.823
29.648	47.229	64.876
58.219	34.694	44.09
68.74	49.542	57.303
59.238	59.968	41.476
53.521	54.732	43.12
81.369	44.126	43.66
52.927	27.19	54.182
62.717	28.687	44.977
62.702	25.268	46.076
56.468	34.337	56.422
74.108	31.758	42.107
66.912	35.474	30.427
58.359	19.689	51.714
57.176	25.147	42.404
95.613	44.034	41.128
70.32	48.035	51.106
57.228	35.83	35.043
67.818	34.481	43.801
47.93	49.085	48.064
71.933	48.439	44.166
57.912	53.736	53.837
54.797	26.914	45.094
64.721	40.761	37.598
49.117	35.855	32.671
44.546	25.269	31.829
56.191	41.275	49.508
56.741	27.686	40.564
36.996	29.261	34.662
59.02	40.396	35.849
47.938	43.5	38.639
49.508	43.682	42.845
40.748	53.105	49.797
60.964	19.807	27.829
41.933	45.515	29.899
54.655	39.976	42.038
48.928	48.437	39.357
48.465	37.323	46.547
52.839	46.94	41.357
59.822	19.839	30.38
62.527	44.559	30.525
41.508	50.537	32.352
62.978	45.609	53.779
53.673	32.602	51.101
53.954	26.305	41.97
58.966	28.913	37.928
46.76	45.122	38.262
48.405	33.521	44.515
62.441	42.699	27.514
51.22	32.039	32.97
35.386	33.13	38.389
48.511	26.919	28.675
44.292	41.458	29.439
37.252	36.658	39.446
49.792	28.307	18.566
55.228	39.023	34.776
36.739	30.774	33.467
45.605	48.767	29.56
86.191	33.536	43.786
73.016	44.542	44.661
57.094	32.059	23.586
35.952	40.957	23.14
66.471	40.651	29.624
63.699	36.168	31.011
69.099	35.711	30.028
33.408	31.637	27.778
45.451	49.974	45.786
58.741	44.286	15.315
66.472	36.575	24.355
67.492	28.038	57.588
37.066	30.104	25.232
64.009	42.203	29.685
27.134	34.731	35.192
72.215	38.861	13.682
47.913	34.971	24.364
64.626	29.705	46.028
60.293	53.089	32.769
43.807	42.33	27.354
60.765	48.104	22.264
71.183	31.795	54.023
68.755	33.529	45.862
58.052	40.542	41.538
54.767	25.065	54.423
59.414	32.311	52.308
78.719	23.672	52.909
63.059	26.466	57.958
49.752	32.538	42.97
63.924	23.779	37.098
55.808	41.511	17.86
49.173	35.305	51.248
61.503	36.615	52.484
49.922	38.854	46.341
37.3	47.897	47.815
47.531	43.848	43.942
55.842	28.365	65.698
47.451	47.544	40.269
61.105	10.374	47.773
54.346	22.728	41.334
56.339	32.217	50.41
36.723	24.274	45.49
60.379	45.904	45.744
48.573	55.045	50.782
57.703	11.082	44.462
64.086	23.124	46.706
52.014	25.396	48.629
36.151	48.032	53.258
52.045	10.454	48.257
39.317	34.463	44.48
63.505	35.367	59.276
56.959	47.773	45.222
35.997	30.313	29.694
44.138	34.316	47.079
62.643	35.499	44.256
34.273	31.893	46.401
50.435	35.995	37.983
45.111	38.44	19.014
56.999	34.29	58.682
55.217	25.955	26.999
53.305	43.829	63.067
58.773	33.757	28.082
52.886	32.483	37.739
50.77	20.499	51.118
63.099	35.985	46.199
66.866	23.366	52.513
59.154	29.334	26.896
42.19	43.027	37.939
65.949	32.269	33.791
60.25	37.583	34.666
52.182	39.858	32.106
62.849	33.516	48.408
43.688	27.621	34.648
39.749	52.873	25.526
49.229	38.421	51.388
53.547	39.488	48.339
49.434	32.981	45.725
61.422	17.157	46.704
68.93	29.53	54.403
48.438	37.053	35.231
69.68	41.327	49.467
49.112	47.372	38.338
64.813	38.027	46.902
70.087	37.136	45.964
30.128	30.729	36.067
51.309	38.878	16.763
42.105	24.654	25.202
51.783	44.931	28.713
74.892	28.794	59.631
44.629	32.671	53.876
43.981	39.699	34.674
56.35	33.1	47.444
55.091	38.379	68.859
45.073	36.053	75.233
55.405	33.444	32.52
57.269	36.446	49.925
57.517	46.091	29.551
52.342	27.545	56.899
56.606	51.936	58.315
54.892	24.968	60.377
51.349	40.317	56.524
56.573	27.878	35.583
43.581	41.574	29.659
51.756	37.652	28.685
51.339	39.553	52.663
61.962	34.144	44.209
46.466	45.756	56.492
46.182	27.048	44.923
49.585	43.779	61.697
40.443	36.191	40.084
50.864	31.849	58.371
61.46	26.437	25.576
56.466	48.153	70.175
34.288	28.762	49.74
55.388	38.779	65.085
60.517	32.036	44.512
47.982	41.07	69.677
42.402	22.988	28.144
65.131	48.331	52.863
59.389	40.446	51.997
66.883	42.159	32.455
34.611	44.452	54.039
57.09	40.761	58.495
53.358	45.68	49.444
60.695	44.575	37.51
50.321	41.464	31.331
66.888	43.516	45.558
45.495	43.753	34.428
40.745	40.155	40.77
46.601	44.9	45.855
54.943	26.692	38.662
49.67	22.618	53.387
42.331	33.92	52.59
58.534	32.633	63.629
65.924	41.582	48.196
63.23	31.404	39.289
66.442	35.94	54.276
48.083	47.064	58.666
49.481	35.905	64.128
68.652	28.978	58.613
58.579	31.578	51.447
51.309	29.719	64.387
58.684	32.835	44.208
68.643	36.952	57.072
59.413	37.286	47.558
56.943	40.158	63.805
50.592	29.632	50.144
37.848	32.977	46.084
52.732	31.111	63.645
45.234	35.719	46.717
53.34	36.528	43.701
53.664	37.836	79.18
58.911	48.855	43.286
51.064	37.54	36.068
56.734	23.158	45.097
69.855	18.855	70.34
59.066	34.214	46.293
60.393	39.004	48.093
83.771	17.107	62.847
35.69	51.381	56.34
31.991	60.894	56.892
62.694	22.862	56.729
55.721	23.404	45.513
48.5	36.499	25.995
63.932	39.457	41.533
42.707	27.152	33.768
63.599	42.416	38.013
59.167	56.358	61.367
54.843	47.906	33.51
49.325	34.265	56.282
47.361	57.892	54.224
36.937	47.555	43.631
55.848	40.603	45.235
57.451	22.686	27.358
43.58	43.719	49.953
47.771	40.809	56.364
39.955	25.536	55.387
36.478	54.489	47.597
69.3	40.645	48.067
57.188	46.377	51.631
59.31	47.396	64.209
55.524	34.502	41.591
59.407	51.311	46.494
62.197	58.671	52.71
70.11	27	39.173
66.418	37.802	59.617
59.957	23.499	41.923
81.316	37.231	40.405
66.283	31.125	42.621
35.35	35.315	46.593
23.154	26.603	51.499
42.551	27.627	47.156
60.634	37.646	61.108
52.421	33.24	49.039
52.071	47.083	59.131
44.806	34.538	58.781
43.251	31.187	65.847
38.568	51.312	51.233
60.939	39.031	31.084
45.761	47.389	47.815
42.423	27.18	62.662
54.904	24.759	61.236
71.346	45.337	58.977
49.415	36.867	57.885
38.73	44.363	52.842
44.171	34.199	57.138
53.097	40.948	52.554
69.542	46.155	42.596
52.374	42.681	59.021
52.975	51.69	54.178
37.446	12.594	64.473
39.058	57.233	51.433
52.265	35.353	45.551
27.607	30.741	50.752
51.11	38.922	53.34
34.708	46.469	44.656
39.091	34.982	45.473
56.344	42.752	51.766
39.274	50.039	59.649
51.081	42.045	31.636
64.084	42.083	54.589
55.807	31.226	47.924
44.44	31.512	74.607
57.956	39.703	63.378
58.825	33.269	32.563
64.456	34.523	46.171
40.515	26.024	55.967
46.022	42.373	35.921
50.843	39.005	50.43
51.322	29.265	48.845
41.73	32.507	41.873
55.393	23.973	30.696
61.673	38.524	25.711
49.243	10.276	45.078
41.699	41.015	37.245
57.541	48.702	20.754
44.881	42.749	61.853
41.82	25.765	47.92
58.212	47.916	24.735
54.69	34.52	22.818
49.806	35.266	65.976
52.921	25.6	45.106
54.621	27.052	18.42
52.601	54.865	43.865
53.653	41.948	33.174
24.314	40.739	42.219
38.789	42.115	33.747
41.245	42.579	42.836
32.596	31.406	38.812
19.527	40.967	39.141
54.058	35.734	51.425
42.439	33.72	50.867
59.478	47.2	51.326
36.102	40.447	15.58
51.551	39.988	39.435
59.759	45.038	51.156
52.688	37.901	43.55
55.197	38.551	48.745
38.025	39.802	57.827
57.684	49.042	45.742
69.381	27.591	27.188
64.08	52.487	43.922
54.438	39.243	43.709
56.029	26.201	64.451
55.431	28.034	46.744
58.536	33.518	41.138
32.622	26.046	40.482
53.836	54.295	53.828
45.419	36.995	50.942
26.634	26.048	29.141
50.123	28.157	38.355
49.776	41.558	47.017
52.894	45.091	48.044
48.187	40.745	52.098
43.531	32.088	61.246
49.1	45.137	51.526
22.662	26.727	49.582
40.445	38.577	32.031
48.241	40.028	49.302
37.358	41.576	45.327
35.16	30.897	45.34
43.022	42.918	60.348
43.911	31.23	61.685
48.866	33.058	57.492
66.957	36.021	30.033
44.975	39.106	54.023
60.306	37.665	53.69
47.135	36.819	52.678
47.618	26.161	56.92
37.599	29.654	53.474
52.17	37.855	53.331
57.201	27.954	28.934
54.862	22.267	55.46
55.087	44.808	43.158
50.695	30.365	35.082
45.374	37.986	43.2
50.895	38.912	58.686
55.139	17.09	55.819
35.664	39.071	54.374
54.422	32.386	62.695
41.667	46.671	51.364
57.113	22.397	55.956
55.042	18.617	46.31
72.311	41.855	59.491
56.676	23.412	30.785
33.972	40.177	47.358
57.105	28.523	69.234
55.766	31.533	63.626
67.582	39.736	48.003
69.107	31.119	35.269
51.12	41.561	53.694
57.498	40.04	54.831
46.183	30.594	26.411
49.727	36.543	46.28
25.904	35.37	48.947
46.484	42.02	38.186
46.578	38.593	41.703
50.546	53.933	53.064
62.759	36.588	48.416
35.422	43.924	47.399
57.089	35.28	39.115
26.92	23.935	53.531
59.045	35.259	45.196
40.236	33.323	55.466
41.014	53.782	44.432
40.321	34.355	68.99
49.564	35.129	44.784
54.822	41.004	44.805
44.615	56.653	40.769
36.42	41.447	40.482
57.601	34.904	41.878
56.54	49.054	35.452
62.541	45.346	58.086
60.398	40.351	47.916
43.029	46.78	40.047
39.048	40.321	55.19
57.227	39.942	48.435
41.827	48.627	35.626
54.165	48.435	50.623
55.11	37.505	54.889
42.373	30.689	47.861
56.73	52.917	62.352
50.289	26.306	53.153
57.785	30.311	54.452
52.171	43.252	58.622
53.053	29.687	48.14
29.264	46.27	60.997
58.155	42.042	53.033
60.603	31.363	53.341
49.99	38.756	52.192
54.66	41.993	51.048
45.63	62.214	53.338
57.32	33.787	39.771
56.25	30.57	45.457
54.85	20.716	36.337
81.88	41.208	38.749
78.34	38.977	22.829
72.48	46.2	59.275
72.04	30.218	40.23
90.26	50.546	54.57
73.35	43.741	31.284
78.44	41.979	23.487
75.56	55.252	24.32
81.03	33.676	55.428
46.49	39.384	46.648
54.76	39.621	49.818
64.21	41.037	46.162
82.63	43.583	42.322
44.62	40.849	41.259
58.64	52.662	50.522
65.36	35.306	37.268
63.73	45.642	34.684
86.14	43.405	42.848
59.14	28.376	56.276
28.68	39.139	38.831
75.3	31.279	38.907
77.21	28.274	33.285
83.83	23.701	35.911
75.32	38.259	53.184
66.09	43.703	34.337
55.75	32.496	47.134
60.77	35.455	53.275
74.35	33.59	52.513
93.61	32.454	55.977
50.07	44.507	34.164
73.52	45.057	22.562
53.31	38.521	35.538
65.99	30.304	26.07
54.24	34.069	52.838
51.38	52.338	28.158
55.02	23.768	39.861
57.23	38.087	33.323
78.25	39.763	42.811
56.45	46.036	35.183
68.19	46.968	18.846
70.71	40.711	57.007
55.89	33.752	49.489
35.01	43.711	52.306
56.01	34.492	46.767
58.07	33.537	61.694
60.55	29.921	49.987
90.58	33.378	41.502
57.47	16.144	49.856
80.01	33.324	41.802
65.06	42.946	43.352
82.51	36.245	44.76
56.61	22.863	59.249
57.25	35.236	56.688
58.02	32.5	42.017
56.27	35.623	50.834
49.19	25.925	64.239
81.06	31.476	53.083
48.26	36.577	67.142
74.85	39.298	64.362
76.98	34.766	46.52
84.55	37.966	48.792
80.91	31.722	62.778
92.22	28.555	50.59
82.68	41.54	40.713
48.08	28.937	44.254
64.28	23.612	66.461
42.98	33.446	61.289
62.16	38.216	52.915
55.25	24.455	55.325
49.71	39.479	55.31
53.39	34.241	55.789
56.66	19.459	43.733
63.26	30.363	59.414
56.81	66.915	49.304
31.86	45.101	56.488
65.63	53.505	42.845
42.85	43.93	40.265
49.68	36.756	45.055
50.74	19.473	47.694
46.02	30.5	64.975
57.56	46.416	63.875
36.65	39.602	34.339
32.54	48.905	50.899
53.63	38.998	53.71
60.93	40.52	48.738
43.02	70.041	51.061
43.21	71.015	43.098
62.88	37.287	44.206
52.99	46.565	51.703
40	43.079	45.108
66.96	74.373	43.63
57.26	43.967	53.868
59.68	62.485	31.298
54.56	52.41	38.928
53.23	34.228	48.809
53.58	44.548	50.837
51.45	51.83	49.204
68.89	50.738	52.511
67.77	42.493	66.299
57.41	45.834	69.995
49.22	45.939	30.06
66.42	50.847	56
50.77	42.303	44.14
28.48	48.247	41.97
60.19	43.258	57.57
71.28	45.055	36.88
50.81	20.507	60.88
57.96	37.724	59.18
36.92	54.947	28.86
26.78	58.491	36.4
42.68	50.421	55.37
34.24	58.532	53.81
41.18	43.703	50.53
49.18	40.648	54.69
41.27	40.555	38.76
44.72	28.942	50.39
48.08	30.02	33.81
35.76	44.196	40.03
29.25	34.864	43.39
48.45	52.878	35.88
27.42	35.376	45.45
38.56	35.281	47.58
53.04	32.24	37.57
70.9	38.214	32.99
31.17	54.54	50.01
46.65	27.121	50.46
42.8	38.829	31.08
53.37	34.969	52.88
42.26	53.837	42.87
34.83	40.067	56.65
50.93	48.585	53.08
55.54	41.869	30.64
51.31	23.264	49.73
61.1	40.442	40.94
48.15	43.968	58.34
69.57	49.334	73.03
48.95	54.621	38.34
61.21	49.071	27.63
56.95	43.13	17.78
57.86	30.153	26.99
62.98	16.671	60.29
59.18	45.511	22.63
53.83	36.89	50.58
67.58	28.892	49.04
56.77	22.063	64.55
58.29	31.673	61.32
61.85	23.992	60.76
64.76	60.124	24.55
59.71	47.541	46.86
36.07	47.749	61.15
84.95	29.048	47.63
68.5	26.22	16.53
85.7	37.579	55.39
81.08	31.264	10.15
92.45	48.703	69.58
60.9	46.494	35.96
46.21	44.146	55.7
71.33	42.157	73.57
110.54	48.953	16.03
58.85	40.644	42.63
61.01	82.169	14.8
77.54	40.458	22.08
51.51	41.02	36.07
65.14	73.407	60.35
51.32	52.672	65.94
59.9	50.827	59.48
53.07	63.376	55.88
68.59	63.478	25.09
90.78	36.514	58.47
65.21	52.279	32.29
73.74	54.95	64.92
72.5	45.759	52.83
77.93	31.817	41.26
77.46	39.142	41.96
79.33	43.57	40.18
74.79	23.433	33.12
52.97	32.98	46.61
84.79	44.831	18.29
100.2	44.671	29.31
75.07	38.448	52.45
57.56	42.725	42.34
63.2	49.862	48.26
67.97	53.695	39.52
59.87	27.853	36.8
38.63	46.684	20.78
85.97	53.372	36.39
52.64	46.563	44
63.41	47.653	40.69
92.23	39.938	31.94
94.58	51.482	20.66
79.35	48.283	45.86
93.34	30.242	18.72
76.88	44.44	36.93
55.38	25.788	51.36
67.93	39.462	26.54
61.13	33.023	42.11
63.56	39.28	33.78
46.24	42.846	16.18
54.71	33.126	46.87
75.31	24.839	66.75
77.32	33.646	20.09
66.17	60.306	40.58
58.79	93.292	26.81
65.47	19.563	39.78
57.31	73.924	56.17
60.03	35.215	26.2
58.13	45.863	24.65
36.76	33.939	45.94
54.99	50.549	39.72
42.14	32.158	36.05
64.05	31.254	14.61
33.83	29.164	40.44
63.6	36.332	47.35
35.81	35.176	24.4
33.45	34.759	37.72
63.04	39.739	25.56
90.25	48.648	30.83
59.26	34.415	25.5
48.9	31.769	28.42
46.46	43.254	16.02
81.64	32.943	34.76
42.62	48.686	38.37
74.29	43.024	14.81
48.42	38.109	36.82
42.07	19.483	38.71
58.47	37.036	31.41
54.44	45.036	23.29
78.31	34.584	19.03
80.97	26.131	19.46
70.7	40.189	23.57
38.44	21.005	14.1
40.68	40.656	30.82
63.29	51.3	19.63
116.95	56.922	34.21
49.38	40.325	31.02
43.01	30.662	33.83
31.55	54.669	33.56
34.7	38.326	42.72
58.59	42.533	26.94
46.51	44.407	24.79
63.28	52.909	17.34
28.33	46.747	35.27
29.6	36.362	40.82
36.2	39.078	24
38.58	30.478	29.7
50.13	32.903	36.02
43.04	26.928	27.27
47.39	27.126	44.77
35.23	42.574	45.99
50.59	29.227	33.58
54.84	37.704	33.09
26.82	26.871	44.08
44.38	31.633	63.6
53.45	23.876	33.66
41.45	43.429	45.64
52.24	33.982	41.08
48.65	33.704	48.14
53.32	22.239	38.09
51.04	20.524	46.87
60.78	47.488	58.74
49.34	46.916	36.64
69.52	24.151	42.42
46.53	56.295	50
66.18	50.963	37.05
53.83	58.633	40.45
55.73	22.506	48.36
43.67	31.086	32.13
62.05	36.433	40.09
41.4	37.839	39.01
65.51	33.096	48.55
45.32	27.532	29.56
66.83	36.811	41.92
71.61	30.918	28.7
77.46	29.518	59.17
49.08	42.828	35.13
45.79	39.721	56.64
52.34	42.701	44.84
64.82	35.87	69.04
59.23	41.158	53.3
67.72	39.085	40.73
79.93	34.558	38.84
77.31	25.225	39
90.64	30.478	56.51
64.43	33.967	35.24
87.98	34.551	37.18
77.9	19.358	30.3
57.01	28.27	33.51
74.85	27.396	27.54
73.35	39.232	31.82
103.2	29.737	69.4
25.44	35.916	44.03
61.95	43.324	34.7
46.06	32.116	40.51
51.5	32.096	48.14
43.28	37.796	47.17
80.95	26.604	28.34
86.78	33.458	38.74
72.77	33.827	40.88
64.55	40.497	60.57
75.8	31.739	26.21
35.77	39.075	20.23
99.31	22.074	42.44
54.08	30.01	36.78
81.75	35.93	27.76
72.85	39.601	66.99
58.03	18.615	55.5
47.5	20.238	36.47
64.6	40.897	59.18
87.02	34.679	40.05
102.07	24.648	40.28
59.38	28.818	30.47
43.75	29.115	45.31
48.09	44.467	52.03
52.51	43.763	30.02
42.7	47.514	37.59
47.78	47.022	40.54
49.72	43.319	48.5
60.71	45.885	32.18
57.06	43.974	33.06
117.31	29.037	35.63
58.57	46.328	39.42
52.75	21.781	25.41
58.14	46.233	39.13
88.41	42.608	30.54
47.8	30.107	26.22
75.23	36.855	19.16
51.29	39.067	25.45
56.25	47.173	34.43
45.1	29.016	56.67
43.67	36.329	24.37
33.64	98.3	26.74
48.96	41.88	35.43
72.01	59.04	32.47
48.43	49.48	23.78
47.86	57.12	23.47
49.65	52.64	38.39
68.89	41.47	37.55
57.21	42.68	23.57
77.22	47.07	35.78
99.91	32.13	31.8
51.83	56.68	40.84
32.78	47.17	16.16
37.86	51.7	42.87
48.48	63.04	25.56
68.93	58.89	41.28
53.19	58.03	26.93
52.12	52.44	36.07
45.93	43.89	32.49
44.91	58.44	34.65
57.42	46.23	39.11
54.22	43.5	20.4
40	57.45	36.39
74.4	46.52	52.08
58.19	65.86	17.35
36.96	38.33	24.52
55.87	45.24	13.75
95.78	57.41	28.3
62.03	77.76	25.59
36.46	50.73	15.56
47.21	71.62	26.42
73.13	52.41	24.06
46.16	66.19	36.34
46.41	45.48	32.12
41.86	50.34	25.36
64.27	65.92	25.08
35.96	54.97	12.93
34.17	32.89	27.29
32.61	67.65	24.7
41.03	60.31	15.45
45.69	49.82	30.66
47.38	71.52	29.67
41.58	55.49	33.78
41.36	35.76	47.46
64.88	26.17	30.58
	54.16	34.8
	56.96	20.92
	31.08	31.55
	57.2	13.95
	45.62	20.69
	79.76	29.51
	57.54	33.81
	44.09	41.47
	47.26	31.15
	78.62	51.35
	31.08	57.31
	58.25	44.82
	43.98	24.34
	45.41	37.96
	38.99	37.22
	26.39	43.35
	30.77	37.26
	27.7	32.11
	29.84	46.26
	35.68	32.03
	59.57	53.97
	68.68	50.62
	54.4	33.52
	46.45	47.73
	66.55	19.85
	49.16	37.53
	51.44	78.82
	38.86	43.22
	32.77	65.44
	37.42	27.7
	24.6	43.16
	61.62	32.27
	71.47	34.57
	31.19	30.75
	38.91	38.12
	53.6	47.25
	49.6	36.24
	64.11	55.14
	23.36	42.25
	41.84	47.05
	49.86	24.02
	33.92	47.8
	44.11	32.32
	22.52	18.87
	66.45	46.45
	77.6	51.21
	47.68	30.97
	18.67	38.86
	42.21	14.87
	13.16	20.25
	25.05	24.74
	29.1	41
	31.03	43.78
	21.1	42.66
	42.05	53.08
	64.18	44.93
	17.02	44.68
	46.17	57.73
	38.71	65.75
	48.98	30.22
	39.81	41.26
	33.4	30.48
	94.05	48.53
	45.63	42.93
	36.23	25.16
	53.84	27.15
	61.43	19.81
	61.44	29.79
	49.03	48.13
	20.52	25.18
	23.11	33.56
	36.05	22.1
	55.85	23.17
	20.5	36.11
	34.79	31.43
	26.22	43.81
	31.65	34.59
	42.29	31.24
	23.2	38.86
	26.38	43.13
	42.75	29.72
	40.81	42.02
	34.96	17.65
	38.19	57.01
	12.56	36.12
	12.51	46.05
	19.53	4.15
	32.1	30.67
	46.95	35.82
	37.99	34.15
	36.49	23.55
	16.57	40.28
	39.45	47.9
	13.14	45.54
	33.64	2.75
	38.7	39.87
	30.62	52.37
	25.2	66.72
	16.73	28.01
	25.25	42.24
	35.36	23.47
	25.32	42.27
	60.91	48.61
	40.13	22.63
	29.54	37.19
	41.58	21.26
	60.4	63.92
	38.12	36.3
	69.72	60.52
	42.09	29.71
	33.26	25.92
	65.82	20.93
	77.76	13.86
	91.52	17.31
	56.74	27.18
	38.55	18.88
	39.19	50.05
	92.24	19.8
	58.79	13.76
	49.62	18.92
	57.14	30.85
	61.62	17.49
	62.16	20.49
	46.46	21.6
	54.97	36.42
	56.18	21.97
	50.72	39.21
	77.09	32.19
	43.49	31.58
	80.06
	48.95
	61.32
	58.77
	67.82
	50.64
	50.63
	57.81
	46.46
	52.63
	52.35
	67.08
	67.7
	30.25
	51.44
	46.51
	47.24
	24.56
	66.16
	48.03
	58.76
	53.94
	55
	37.08
	33.89
	35.47
	40.51
	35.73
	37.24
	25.58
	31.18
	41.65
	53.34
	33.46
	19.2
	44.96
	60
	31.61
	53.04
	25.52
	35.05
	61.16
	45.58
	43.37
	34.3
	36.75
	27.85
	40.09
	30.64
	36.88
	32.59
	30.4
	35.01
	23.27
	35.73
	26.59
	48.23
	35.1
	36.97
	31.06
	47.55
	36.22
	33.42
	34.13
	45.75
	35.29
	36.38
	28.61
	48.4
	31.57
	31.85
	30.48
	40.54
	36.49
	26.22
	26.98
	32.52
	25.79
	10.51
	32.27
	57.22
	36.34
	50
	48.9
	30.64
	53.11
	40.08
	72.59
	47.56
	44.57
	59.32
	74.93
	53.8
	56.09
	57.4
	44.24
	59.89
	41.62
	53.22
	49.42
	60
	43.76
	45.7
	58
	42.56
	57.89
	40.41
	39
	45.17
	37.25
	42.96
	87.64
	47.75
	65.45
	55.07
	42.21
	42.84
	40.9
	36.35
	55.62
	43.92
	59.83
	61.67
	43.89
	43.85
	49.95
	73.25
	61.29
	53.61
	44.35
	34.85
	58.02
	53.5
	42.99
	42.02
	76.19
	51.36
	47.36
	63.32
	53.74
	63.65
	34.25
	38.87
	53
	36.59
	39.79
	44.24
	26.44
	27.47
	26.6
	30.21
	34.15
	37.09
	44.3
	43.28
	34.66
	46.84
	34.62
	53.82
	27.69
	69
	48.47
	36.54
	48.72
	43.51
	37.19
	16.34
	12.69
	41.39
	19.04
	48.3
	37.31
	35.2
	24.36
	26.03
	52.05
	59.81
	64.34
	28.46
	54.95
	51.82
	34.77
	37.72
	50.07
	23.72
	39.96
	53.18
	24.04
	62.87
	41.8
	19.03
	36.39
	22.92
	21.57
	27.96
	42.29
	37.41
	31.91
	47.71

## Sheet: Fig 4
Fig. 4a
	% supercoiled plasmid loss
Time (min)	WT			R546Q
0	11.2302	9.02177	7.87821	11.6483	10.6022	9.20153
0.5	66.4266	65.5143	64.4924	71.7899	64.6532	59.3891
1	71.8719	70.2001	69.9359	78.3483	74.3902	66.7769
2	75.8241	78.7942	82.1882	87.4199	87.964	75.8587
4	87.5175	90.4543	88.5646	94.1154	92.1313	84.7703
8	86.9858	93.7802	95.1256	94.894	94.942	93.8424
16	92.1799	93.8548	95.8904	94.3019	95.3267	94.5884
32	92.1329	93.982	95.0555	94.9861	92.5943
Fig. 4b
	% supercoiled plasmid loss
Time (s)	WT			R546Q
0	0	0	1.94864	0	0	2.51578
5	70.6319	56.9631	58.5225	71.8757	61.4216	63.8153
10	91.9516	78.3657	77.3947	94.9022	81.8271	78.8643
20	100	100	94.0897	100	100	96.3001
40	100	100	100	100	100	100
80	100	100	100	100	100	100

## Sheet: Fig 5
Fig. 5b
	Force-decrease												Force-increase
force (pN)	0 nM			1 nM			2 nM			5 nM			0 nM			1 nM			2 nM			5 nM
	Mean	SD		Mean	SD		Mean	SD		Mean	SD		Mean	SD		Mean	SD		Mean	SD		Mean	SD
0.300077	1757.93	37.3495		1438.9	72.5368		1224.62	50.2613		658.507	85.1545		1757.93	37.3559		1438.86	72.4888		1224.43	49.8282		658.115	83.9561
0.500163	1898.17	21.4504		1612.78	32.827		1512.7	44.329		1141.55	94.3816		1898.17	21.3088		1567.48	49.7062		1408.87	35.9078		717.279	25.0984
1.00053	2039.33	10.49		1849.16	19.7316		1743.85	26.3523		1535.08	57.739		2039.33	10.6507		1740.21	43.6962		1573.32	21.6938		868.539	20.4875
1.99983	2139.03	6.28763		2036.26	11.9865		1955.78	11.5382		1920.5	26.6121		2139.03	6.24563		1920.73	55.1123		1773.39	28.1944		1052.57	42.5477
2.99879	2183.22	5.3274		2125.33	21.0524		2078.01	29.8216		2076.73	12.3972		2183.22	5.36064		2037.47	55.8409		1900.09	20.5169		1265.34	33.4965
4.00207	2209.66	4.70438		2183	7.83705		2174.6	6.19334		2124.69	7.91872		2209.66	4.94879		2087.69	50.8564		2027.01	31.1143		1356.35	28.5791
4.99808	2227.58	4.60652		2208.92	5.51681		2201.81	7.08916		2151.95	6.00543		2227.58	4.85104		2119.6	48.2354		2104.05	17.6448		1473.94	12.4874
6.00076	2240.89	4.06275		2224.25	4.7462		2179.09	16.4208		2167.27	4.90868		2240.89	4.64714		2154.18	50.6876		2170.47	8.54156		1526.17	23.9759
8.00434	2259.55	3.92117		2201.74	30.7168		2191.13	6.91601		2181.36	9.10422		2259.55	4.01178		2202.48	27.174		2209.2	17.6712		2036.47	107.518
Fig. 5c
	Force-decrease												Force-increase
force (pN)	0 nM			1 nM			2 nM			5 nM			0 nM			1 nM			2 nM			5 nM
0.300077	1757.93	37.7532		1760.24	38.9785		1605.96	43.0106		1242.82	82.4301		1757.93	37.7701		1760.26	39.0847		1605.87	42.6932		1242.65	82.092
0.500163	1898.17	28.3254		1908.5	34.3535		1796.14	45.5433		1559.85	74.1539		1898.17	28.0628		1905.77	33.4684		1739.69	37.6083		1334.2	90.1758
1.00053	2039.33	13.9777		2052.54	15.2699		2050.19	26.5057		1828.16	71.6834		2039.33	14.2489		2053.74	17.1535		1866.61	37.7513		1568.4	58.1596
1.99983	2139.03	13.4729		2141.05	10.9582		2150.64	22.4543		2052.35	53.0808		2139.03	11.5675		2148.81	11.6795		2023.45	90.8905		1725.28	36.7798
2.99879	2183.22	8.77988		2174.41	5.3813		2185.58	15.0362		2111.36	42.517		2183.22	7.58266		2178.95	5.71725		2068.32	101.786		1861.06	48.0098
4.00207	2209.66	7.00977		2194.41	4.85848		2209.19	13.2395		2141.97	30.9736		2209.66	6.58821		2203.22	5.17661		2148.26	57.4434		1973.58	48.7516
4.99808	2227.58	6.80077		2210.07	4.09211		2229.4	15.9832		2171.03	25.0364		2227.58	7.25911		2226.39	16.4767		2194.73	22.9682		2039.56	25.7857
6.00076	2240.89	8.81606		2223.32	4.65015		2247.11	20.0406		2181.63	26.4186		2240.89	7.53541		2264.8	5.21168		2220.48	20.7656		2142.17	47.7211
8.00434	2259.55	8.72026		2252.89	6.64962		2267.18	14.7243		2193.8	27.3245		2259.55	9.5392		2292.69	4.7401		2257.7	4.58397		2192.15	28.5489
Fig. 5d
force (pN)	WT (n=10)										R546Q (n=8)
0.3	0.213967	0.312388	0.423372	0.374369	0.50755	0.375292	0.324498	0.0434	0.0781152	0.359632	0.300495	0.602833	0.706883	0.575186	0.503765	0.582905	0.450305	0.524858
0.5	0.192993	0.261467	0.386465	0.37788	0.533553	0.432195	0.354065	0.0437646	0.0955694	0.354155	0.275784	0.604593	0.702887	0.544719	0.462868	0.544878	0.414482	0.427328
1	0.205464	0.329592	0.411823	0.425895	0.621511	0.47749	0.421309	0.0610987	0.0959058	0.352232	0.346249	0.640509	0.769078	0.584575	0.575279	0.660401	0.551648	0.532974
2	0.288811	0.425017	0.470739	0.492079	0.689437	0.55276	0.485927	0.0551036	0.121986	0.384174	0.456599	0.681573	0.806572	0.595641	0.677776	0.754278	0.689616	0.671459
3	0.360438	0.492356	0.532137	0.579576	0.792282	0.652048	0.615719	0.0652224	0.139537	0.510818	0.531695	0.73488	0.852439	0.647846	0.744692	0.858734	0.758068	0.762935
4	0.470721	0.564786	0.562751	0.613825	0.871385	0.697456	0.669062	0.093519	0.252949	0.550526	0.60917	0.774287	0.893158	0.710827	0.787313	0.902255	0.800937	0.799034
5	0.543579	0.631673	0.626627	0.66168	0.883267	0.743566	0.704754	0.1289	0.297675	0.81096	0.659828	0.83439	0.915597	0.753186	0.830193	0.940849	0.877228	0.828829
6	0.642543	0.678686	0.718696	0.681054	0.888162	0.760966	0.724787	0.222383	0.272186	0.925573	0.682553	0.866367	0.955944	0.816962	0.910675	0.969386	0.90335	0.898966
8	0.742924	0.787942	0.806117	0.90127	0.908559	0.804692	0.76941	0.297997	0.248857	0.966593	0.75876	0.914512	0.970168	0.885428	0.964112	0.983683	0.953667	0.967474
Statistical test
Column A	WT (n=10)					force (pN)	Below threshold?	P value	Mean rank of WT (n=10)	Mean rank of R546Q (n=8)	Mean rank diff.	Mann-Whitney U
vs.	vs.					0.3	Yes	0.004	6.4	13.38	-6.975	9
Column B	R546Q (n=8)					0.5	Yes	0.009	6.6	13.13	-6.525	11
						1	Yes	0.006	6.5	13.25	-6.75	10
Test details						2	Yes	0.004	6.4	13.38	-6.975	9
Test name	Mann-Whitney test					3	Yes	0.009	6.6	13.13	-6.525	11
Comparison for each test	Compare ranks					4	Yes	0.004	6.4	13.38	-6.975	9
Multiple comparisons	Set P value threshold					5	Yes	0.009	6.6	13.13	-6.525	11
Method	No correction for multiple comparisons					6	Yes	0.012	6.7	13	-6.3	12
Alpha	0.05					8	Yes	0.016	6.8	12.88	-6.075	13
Number of tests performed	9
Number of rows omitted	0
Fig. 5e
force (pN)	WT (n=10)										R546Q (n=8)
0.3	-0.464741	-0.62546	-0.42477	-0.391586	-0.353008	-0.319713	-0.489226	-0.275574	-0.10485	-0.117601	-0.252453	-0.306967	-0.165961	-0.250145	-0.420732	-0.447394	-0.447344	-0.504627
0.5	-425.622	-806.996	-497.967	-424.273	-404.894	-342.867	-533.616	-384.53	-171.487	-119.657	-464.122	-398.853	-225.657	-378.59	-602.277	-571.363	-615.886	-699.636
1	-1065.31	-1064.43	-736.919	-666.541	-554.907	-494.212	-631.519	-1491.02	-1255.01	-1026.07	-696.913	-566.974	-259.759	-533.561	-578.762	-540.789	-671.692	-910.606
2	-1128.97	-1072.27	-893.169	-867.933	-521.65	-508.014	-709.941	-1935.03	-1749.82	-1159.01	-744.23	-609.107	-327.062	-666.101	-524.745	-470.521	-532.316	-668.931
3	-1069.06	-1002.81	-845.488	-811.392	-352.084	-418.124	-504.005	-1996.83	-1798.76	-930.532	-658.071	-533.835	-250.293	-614.797	-452.303	-258.667	-427.257	-492.249
4	-901.56	-883.452	-809.366	-768.342	-210.533	-359.539	-429.885	-1972.63	-1609.67	-838.706	-544.981	-480.397	-168.394	-507.836	-387.562	-180.839	-387.286	-425.477
5	-757.541		-721.095	-678.01	-193.364	-308.733	-379.412	-1914.67	-1527.74	-311.74	-507.752	-356.726	-131.472	-433.907	-300.087	-111.655	-250.095	-370.527
6	-559.843	-664.587	-537.252	-641.101	-182.019	-309.016	-388.189	-1716.45	-1596.82	-82.6326	-487.233	-289.743	-39.466	-319.166	-130.944	-50.4762	-199.077	-217.922
8	-335.617	-420.456	-311.733	-144.895	-133.949	-206.97	-281.043	-1570.4	-1617.52	16.7779	-259.547	-99.836	-1.65519	-164.618	-19.711	-8.00568	-90.3525	-61.4869
Statistical test
Column A	WT (n=10)					force (pN)	Below threshold?	P value	Mean rank of WT (n=10)	Mean rank of R546Q (n=8)	Mean rank diff.	Mann-Whitney U
vs.	vs.					0.3	No	0.897	9.3	9.75	-0.45	38
Column B	R546Q (n=8)					0.5	No	0.315	10.7	8	2.7	28
						1	No	0.068	7.4	12.13	-4.725	19
Test details						2	Yes	0.016	6.8	12.88	-6.075	13
Test name	Mann-Whitney test					3	Yes	0.027	7	12.63	-5.625	15
Comparison for each test	Compare ranks					4	Yes	0.027	7	12.63	-5.625	15
Multiple comparisons	Set P value threshold					5	No	0.059	6.778	11.5	-4.722	16
Method	No correction for multiple comparisons					6	Yes	0.021	6.9	12.75	-5.85	14
Alpha	0.05					8	Yes	0.016	6.8	12.88	-6.075	13
Number of tests performed	9
Number of rows omitted	0

## Sheet: Fig 6
Fig. 6b
	Abolute number of neurons scored
Firing pattern	E14	Mut 1	Mut 2
burst	29	8	14
multi	5	5	6
silent	2	3	7
spike	3	12	7
tonic	10	15	9
For graphing, % of neurons from each firing category were calculated:
	% of neurons scored
	burst	multi	silent	spike	tonic
WT	59.1837	10.2041	4.08163	6.12245	20.4082
Mut.1	18.6046	11.6279	6.97674	27.907	34.8837
Mut.2	32.5581	13.9535	16.2791	16.2791	20.9302
For statistical analysis, absolute number of Mut.1 and Mut.2 neurons with each firing category were first combined into the table below for the analysis
	WT	Mut
burst	29	22
multi	5	11
silent	2	10
spike	3	19
tonic	10	24
P value and statistical significance
Test	Chi-square
Chi-square, df	17.09, 4
P value	0.0019
P value summary	**
One- or two-sided	NA
Statistically significant (P < 0.05)?	Yes
Data analyzed
Number of rows	5
Number of columns	2

## Sheet: Supp Fig. 2
Supp Fig. 2a					Supp Fig. 2c

## Sheet: Supp Fig. 3
Supp Fig. 3a									Supp Fig. 3b
RNA content (μg/ million cells)									RNA content (μg/ million cells)
WT (n=6)	R546Q (n=4)	vector (n=6)							WT (n=6)	Y723F (n=5)	vector (n=6)
10.32	12.46	13.83							13.55	10.9	16.2
8.07	12.01	14.27							13.4	10.7	16.7
10.8	13.05	14.1							13.35	11.1	15.85
11.4	12.35	16.9							13.3	11.85	15.65
11.45		14.15							12.6	11.3	16.25
12.05		17.45							10.95		15.7
Statistical analysis									Statistical analysis
Column B	R546Q (n=4)			Column C	vector (n=6)				Column C	vector (n=6)		Column C	vector (n=6)
vs.	vs.			vs.	vs.				vs.	vs.		vs.	vs.
Column A	WT (n=6)			Column A	WT (n=6)				Column B	Y723F (n=5)		Column A	WT (n=6)
Mann Whitney test				Mann Whitney test					Mann Whitney test			Mann Whitney test
P value	0.019			P value	0.0022				P value	0.0043		P value	0.0022
Exact or approximate P value?	Exact			Exact or approximate P value?	Exact				Exact or approximate P value?	Exact		Exact or approximate P value?	Exact
P value summary	*			P value summary	**				P value summary	**		P value summary	**
Significantly different (P < 0.05)?	Yes			Significantly different (P < 0.05)?	Yes				Significantly different (P < 0.05)?	Yes		Significantly different (P < 0.05)?	Yes
One- or two-tailed P value?	Two-tailed			One- or two-tailed P value?	Two-tailed				One- or two-tailed P value?	Two-tailed		One- or two-tailed P value?	Two-tailed
Sum of ranks in column A,B	22 , 33			Sum of ranks in column A,C	21 , 57				Sum of ranks in column B,C	15 , 51		Sum of ranks in column A,C	21 , 57
Mann-Whitney U	1			Mann-Whitney U	0				Mann-Whitney U	0		Mann-Whitney U	0
Difference between medians				Difference between medians					Difference between medians			Difference between medians
Median of column A	11.10, n=6			Median of column A	11.10, n=6				Median of column B	11.10, n=5		Median of column A	13.33, n=6
Median of column B	12.41, n=4			Median of column C	14.21, n=6				Median of column C	16.03, n=6		Median of column C	16.03, n=6
Difference: Actual	1.305			Difference: Actual	3.11				Difference: Actual	4.925		Difference: Actual	2.7
Difference: Hodges-Lehmann	1.575			Difference: Hodges-Lehmann	3.805				Difference: Hodges-Lehmann	4.925		Difference: Hodges-Lehmann	2.9

## Sheet: Supp Fig. 5
Supp Fig. 5d
Supp Fig. 5e
	Peak region distribution (%)
	Promoter	Gene body	Intergenic
WT	49.6869	35.1282	15.1848
Mut.1	51.3858	32.5324	16.0818
	Peak region distribution (%)
	Promoter	Gene body	Intergenic
WT	41.4693	41.3164	17.2143
Mut.2	43.982	39.0016	17.0164

## Sheet: Supp Fig. 7
	% supercoiled DNA loss
[salt] (mM)	WT				R546Q
0	11.7353	14.7739	13.2031	16.7339	11.554	15.0869	13.6148	10.9056
25	30.7542	33.9338	36.181	36.6172	23.3632	26.9538	26.4272	24.7976
50	59.0608	65.7291	70.2652	61.3294	42.5844	52.9432	54.3983	51.1149
75	70.9641	86.9629	91.5696	74.4324	59.4072	79.4913	75.5986	69.58
100	80.2448	93.7112	100	86.331	75.9988	91.9738	91.6557	83.3219
125	89.0549	100	100	93.5254	85.8303	100	100	92.6391
150	95.2135	100	100	100	91.6897	100	100	100
175	100	100	100	100	100	100	100	100
200	100	100	100	100	96.1167	100	100	100
250	100	100	100	100	100	100	100	100
300	41.0088	76.2999	68.8655	70.101	39.5235	61.9984	54.0605	71.3934
400	2.16933	5.06317	7.83297	3.08444	3.22221	0	4.73034	0
